# Supplementary material for: Identification of functionally important miRNA targeted genes associated with child obesity trait in genome-wide association studies
Source: BMC Genomics. 2022 May 11;23(Suppl 4):360. doi: 10.1186/s12864-022-08576-8 (PMC9092671; doi:10.1186/s12864-022-08576-8)
Supplement: Supplementary file 1 — Additional file 1. Common variants between 31 MIGWAS traits. [file 12864_2022_8576_MOESM1_ESM.csv]

traits	ADD	Autism	BIP	BIPSCZ	BL	BW	Child_BMI	Child_Obes	College	DS	FNBMD	HB	Height	HR	LSBMD	Lupus	MCHC	MCH	MCV	Menarche	MPV	Neuroticism	PBC	PCV	PG	PLT	RA	RBC	T2D	TC	TE
ADD	2057	0	18	0	0	0	0	0	6	0	0	0	1	0	0	18	0	0	0	0	0	30	0	0	0	0	24	3	32	24	6
Autism	0	554	0	77	28	0	0	0	0	0	0	0	34	0	0	0	0	11	0	0	0	0	25	0	0	0	0	0	0	0	0
BIP	18	0	534	10	0	0	3	3	36	0	0	0	91	0	0	0	0	0	4	170	6	0	0	0	0	10	0	170	0	0	36
BIPSCZ	0	77	10	799	0	0	0	0	0	0	0	0	52	0	0	0	0	0	0	0	15	0	0	0	0	0	0	0	0	2	0
BL	0	28	0	0	2284	0	0	0	0	487	0	0	282	0	0	0	0	0	0	0	0	6	0	39	0	0	0	0	20	0	0
BW	0	0	0	0	0	2849	17	0	0	0	165	0	83	65	0	0	0	0	0	0	0	0	0	23	0	0	0	1	84	0	26
Child_BMI	0	0	3	0	0	17	1411	75	329	0	0	4	0	0	21	0	0	0	0	167	10	0	0	4	15	0	0	9	0	0	0
Child_Obes	0	0	3	0	0	0	75	968	0	20	0	0	261	0	0	61	61	50	0	20	0	0	0	0	0	0	0	0	0	0	0
College	6	0	36	0	0	0	329	0	1764	33	1	0	52	12	0	0	0	227	229	0	1	0	25	0	2	11	1	0	0	0	301
DS	0	0	0	0	487	0	0	20	33	3201	0	0	2	0	0	0	11		0	102	0	0	0	0	0	23	9	22	10	0	0
FNBMD	0	0	0	0	0	165	0	0	1	0	1428	0	0	0	1	0	0	0	0	0	4	0	0	0	2	150	0	0	66	0	2
HB	0	0	0	0	0	0	4	0		0	0	1183	18	0	0	0	0	0	13	4	0	0	11	1580	0	0	0	1117	0	0	0
Height	1	34	91	52	282	83	0	261	52	2	0	18	8529	11	407	184	182	13	0	79	3	0	155	0	23	23	41	0	281	0	188
HR	0	0	0	0	0	65	0	0	12	0	0	0	11	669	0	0	0	0	0	0	0	0	0	0	0	12	0	0	0	0	11
LSBMD	0	0	0	0	0	0	21	0	0	0	1	0	407	0	2551	0	8	0	0	0	2	0	0	0	2	0	0	0	2	129	136
Lupus	18	0	0	0	0	0	0	61	0	0	0	0	184	0	0	686	182	0	0	0	0	0	119	0	0	0	0	0	3	0	0
MCHC	0	0	0	0	0	0	0	61	0	11	0	0	182	0	8	182	385	0	0	0	0	0	0	14	0	0	0	0	3	0	0
MCH	0	11	0	0	0	0	0	50	227	0	0	13	0	0	0	0	0	1309	876	1	3	0	4	0	0	15	0	58	4	0	0
MCV	0	0	4	0	0	0	0	0	229	0	0	13	0	0	0	0	0	876	1207	1	0	0	0	0	0	0	0	45	0	0	2
Menarche	0	0	170	15	0	0	167	20	0	102	0	4	79	0	0	0	0	1	1	3241	0	0	0	4	0	0	146	184	43	0	14
MPV	0	0	6	0	0	0	10	0	1	0	4	0	3	0	2	0	0	3	0	0	1514	0	13	0	113	321	0	15	2	0	10
Neuroticism	30	0	0	0	6	0	0	0	0	0	0	0	0	0	0	0	0	0	0	0	0	578	3	0	0	19	21	0	2	0	0
PBC	0	25	0	0	0	0	0	0	25	0	0	11	155	0	0	119	14	4	0	0	13	3	3427	9	19	0	145	0	11	0	25
PCV	0	0	0	0	39	23	4	0	0	0	0	1580	0	0	0	0	0	0	0	4	0	0	9	2089	0	0	5	1102	1	0	0
PG	0	0	0	0	0	0	15	0	2	0	2	0	23	0	2	0	0	0	0	0	113	0	19	0	704	0	0	0	0	0	0
PLT	0	0	10	0	0	0	0	0	11	23	150	0	23	12	0	0	0	15	0	0	321	19	0	0	0	3087	0	9	4	0	0
RA	24	0	0	0	0	0	0	0	1	9	0	0	41	0	0	0	0	0	0	146	0	21	145	5	0	0	1948	0	230	406	33
RBC	3	0	170	0	0	1	9	0	0	22	0	1117	0	0	0	0	0	58	45	184	15	0	0	1102	0	9	0	1945	2	14	0
T2D	32	0	0	0	20	84	0	0	0	10	66	0	281	0	2	3	3	4	0	43	2	2	11	1	0	4	230	2	6390	0	44
TC	24	0	0	2	0	0	0	0	0	0	0	0	0	0	129	0	0	0	0	0	0	0	0	0	0	0	406	14	0	1027	20
TE	6	0	36	0	0	26	0	0	301	0	2	0	188	11	136	0	0	0	2	14	10	0	25	0	0	0	33	0	44	20	2320
