# Supplementary material for: Identification of functionally important miRNA targeted genes associated with child obesity trait in genome-wide association studies
Source: BMC Genomics. 2022 May 11;23(Suppl 4):360. doi: 10.1186/s12864-022-08576-8 (PMC9092671; doi:10.1186/s12864-022-08576-8)
Supplement: Supplementary file 2 — Additional file 2. Number of gene and variants in 3’UTR for 31 MIGWAS traits. [file 12864_2022_8576_MOESM2_ESM.xlsx]

## Sheet: Sheet1
Category	total count	PBC	ADD	Autism	BIP	BIPSCZ	BL	BW	ChildBMI	ChildObes	College	DS	FNBMD	HB	Height	HR	LSBMD	Lupus	MCHC	MCH	MCV	Menarche	MPV	Neuroticism	PCV	PG	PLT	RA	RBC	T2D	TC	TE
intergenic	304011	1738	1716	281	260	336	1453	1952	750	565	714	2036	862	1212	4039	352	1436	271	188	584	540	1533	716	275	1384	366	2123	1232	1176	3715	724	1253
intronic	249008	1506	702	235	228	374	742	668	596	361	943	1053	503	588	3948	268	928	366	152	651	608	1517	677	277	608	299	760	605	597	2287	256	949
ncRNA_intronic	38932	57	78	0	0	41	2	42	26	0	26	11	0	7	62	2	59	9	11	3	3	73	30	3	21	8	90	8	71	70	3	7
UTR3	9890	47	29	18	32	30	40	83	9	25	51	46	30	39	229	18	58	17	11	40	32	64	41	9	31	15	47	50	45	141	21	67
exonic	8789	45	5	11	5	10	17	38	15	12	13	22	15	23	135	15	29	15	13	19	13	21	16	6	26	7	32	18	28	79	10	17
downstream	4190	12	5	5	6	5	15	15	7	1	5	13	5	4	43	4	17	4	3	5	7	10	19	2	8	6	12	16	11	46	3	11
upstream	4042	16	8	3	3	3	8	20	4	4	5	13	11	8	45	6	11	2	3	5	4	17	7	2	6	0	11	12	13	26	7	10
ncRNA_exonic	2787	5	12	0	0	0	2	2	0	0	2	3	1	1	9	0	11	0	0	0	0	2	3	0	3	2	8	0	1	13	1	1
UTR5	1136	0	1	1	0	0	4	8	3	0	4	3	1	1	18	2	2	2	4	2	0	4	4	3	2	0	4	6	5	11	2	4
upstream;downstream	124	1	1	0	0	0	1	0	1	0	1	1	0	0	0	0	0	0	0	0	0	0	1	1	0	1	0	0	0	2	0	1
splicing	25	0	0	0	0	0	0	0	0	0	0	0	0	0	0	0	0	0	0	0	0	0	0	0	0	0	0	1	0	0	0	0
ncRNA_splicing	18	0	0	0	0	0	0	0	0	0	0	0	0	0	0	0	0	0	0	0	0	0	0	0	0	0	0	0	0	0	0	0
UTR5;UTR3	10	0	0	0	0	0	0	0	0	0	0	0	0	0	1	0	0	0	0	0	0	0	0	0	0	0	0	0	0	0	0	0
		PBC	ADD	Autism	BIP	BIPSCZ	BL	BW	ChildBMI	ChildObes	College	DS	FNBMD	HB	Height	HR	LSBMD	Lupus	MCHC	MCH	MCV	Menarche	MPV	Neuroticism	PCV	PG	PLT	RA	RBC	T2D	TC	TE
percentage out of total unique genes for UTR3 category		0.335	0.509	0.409	0.653	0.566	0.412	0.333	0.13	0.735	0.52	0.377	0.33	0.448	0.4571	0.305	0.403	0.415	0.244	0.597	0.5	0.447	0.519	0.2195	0.369	0.3333	0.346	0.4673	0.3689	0.4352	0.4118	0.6442
percentage out of total variant for UTR3 categroy		0.0137	0.014	0.0324	0.06	0.038	0.018	0.029	0.006	0.026	0.03	0.014	0.021	0.021	0.026	0.026	0.023	0.025	0.0286	0.031	0.0265	0.0197	0.0271	0.0156	0.0148	0.0213	0.0152	0.0257	0.0231	0.0221	0.0204	0.0289
total number of genes after removing duplicate		140	57	44	49	53	97	249	69	34	97	122	90	87	501	59	144	41	45	67	65	144	80	41	84	46	137	107	122	324	51	104
total number of variants		3427	2057	554	534	799	2284	2849	1412	968	1764	3201	1428	1883	8806	670	2551	686	385	1309	1207	3241	1514	578	2089	704	3087	1948	1945	6390	1027	2320
