# Supplementary material for: Identification of functionally important miRNA targeted genes associated with child obesity trait in genome-wide association studies
Source: BMC Genomics. 2022 May 11;23(Suppl 4):360. doi: 10.1186/s12864-022-08576-8 (PMC9092671; doi:10.1186/s12864-022-08576-8)
Supplement: Supplementary file 3 — Additional file 3. Genes and GO terms associated with trait child obesity identified by DAVID. [file 12864_2022_8576_MOESM3_ESM.xls]

## Sheet: t2t_965D907B7C0B1608258540905
Annotation Cluster 1	Enrichment Score: 0.8702408355113349
Category	Term	Count	%	PValue	Genes	List Total	Pop Hits	Pop Total	Fold Enrichment	Bonferroni	Benjamini	FDR
UP_KEYWORDS	DNA-binding	5	33.3333	0.0435281	ETV7, GMEB1, NFIX, ZNF566, ZBTB40	15	2050	20581	3.3465	0.905457	0.752571	0.752571
GOTERM_BP_DIRECT	GO:0006366~transcription from RNA polymerase II promoter	3	20	0.0581636	ETV7, GMEB1, NFIX	14	513	16792	7.0142	0.988827	1	1
UP_KEYWORDS	Transcription regulation	5	33.3333	0.0649987	ETV7, GMEB1, NFIX, ZNF566, ZBTB40	15	2332	20581	2.94182	0.971618	0.752571	0.752571
UP_KEYWORDS	Transcription	5	33.3333	0.0707455	ETV7, GMEB1, NFIX, ZNF566, ZBTB40	15	2398	20581	2.86086	0.979529	0.752571	0.752571
UP_KEYWORDS	Metal-binding	6	40	0.0851968	FTO, GMEB1, ARSJ, RC3H1, ZNF566, ZBTB40	15	3640	20581	2.26165	0.99108	0.752571	0.752571
UP_KEYWORDS	Nucleus	7	46.6667	0.120235	ETV7, FTO, GMEB1, NFIX, ZNF566, ZBTB40, WDR55	15	5244	20581	1.83152	0.998874	0.910348	0.910348
GOTERM_MF_DIRECT	GO:0003677~DNA binding	4	26.6667	0.131322	GMEB1, NFIX, ZNF566, ZBTB40	14	1674	16881	2.88121	0.987276	1	1
GOTERM_MF_DIRECT	GO:0046872~metal ion binding	4	26.6667	0.207314	GMEB1, ARSJ, ZNF566, ZBTB40	14	2069	16881	2.33115	0.999255	1	1
UP_KEYWORDS	Zinc	4	26.6667	0.20898	GMEB1, RC3H1, ZNF566, ZBTB40	15	2348	20581	2.33742	0.999996	1	1
GOTERM_CC_DIRECT	GO:0005634~nucleus	6	40	0.337068	ETV7, FTO, GMEB1, NFIX, ZNF566, ZBTB40	14	5415	18224	1.44234	0.999999	1	1
UP_KEYWORDS	Zinc-finger	3	20	0.344866	RC3H1, ZNF566, ZBTB40	15	1781	20581	2.31117	1	1	1
GOTERM_BP_DIRECT	GO:0006351~transcription, DNA-templated	3	20	0.457293	NFIX, ZNF566, ZBTB40	14	1955	16792	1.84056	1	1	1
Annotation Cluster 2	Enrichment Score: 0.1349048719952108
Category	Term	Count	%	PValue	Genes	List Total	Pop Hits	Pop Total	Fold Enrichment	Bonferroni	Benjamini	FDR
UP_KEYWORDS	Membrane	6	40	0.62045	FTO, PIGN, ARSJ, CD59, ZNF566, CLVS1	15	7494	20581	1.09853	1	1	1
GOTERM_CC_DIRECT	GO:0016021~integral component of membrane	4	26.6667	0.758869	FTO, PIGN, ARSJ, ZNF566	14	5163	18224	1.00849	1	1	1
UP_KEYWORDS	Transmembrane helix	4	26.6667	0.781987	FTO, PIGN, ARSJ, ZNF566	15	5634	20581	0.974133	1	1	1
UP_KEYWORDS	Transmembrane	4	26.6667	0.783985	FTO, PIGN, ARSJ, ZNF566	15	5651	20581	0.971203	1	1	1
Annotation Cluster 3	Enrichment Score: 0.1199518796455959
Category	Term	Count	%	PValue	Genes	List Total	Pop Hits	Pop Total	Fold Enrichment	Bonferroni	Benjamini	FDR
UP_KEYWORDS	Membrane	6	40	0.62045	FTO, PIGN, ARSJ, CD59, ZNF566, CLVS1	15	7494	20581	1.09853	1	1	1
UP_SEQ_FEATURE	glycosylation site:N-linked (GlcNAc...)	3	20	0.828298	PIGN, ARSJ, CD59	15	4234	20063	0.947709	1	1	1
UP_KEYWORDS	Glycoprotein	3	20	0.849672	PIGN, ARSJ, CD59	15	4551	20581	0.904461	1	1	1
