# Supplementary material for: Identification of functionally important miRNA targeted genes associated with child obesity trait in genome-wide association studies
Source: BMC Genomics. 2022 May 11;23(Suppl 4):360. doi: 10.1186/s12864-022-08576-8 (PMC9092671; doi:10.1186/s12864-022-08576-8)
Supplement: Supplementary file 4 — Additional file 4. GTEx eQTL mapping results for GWAS genes. [file 12864_2022_8576_MOESM4_ESM.csv]

	gene_id	gene_name	gene_chr	gene_start	gene_end	strand	num_var	beta_shape1	beta_shape2	true_df	pval_true_df	variant_id	tss_distance	chr	variant_pos	ref	alt	num_alt_per_site	rs_id_dbSNP151_GRCh38p7	minor_allele_samples	minor_allele_count	maf	ref_factor	pval_nominal	slope	slope_se	pval_perm	pval_beta	qval	pval_nominal_threshold	log2_aFC	log2_aFC_lower	log2_aFC_upper
Adipose_Subcutaneous.21556	ENSG00000186017.14	ZNF566	chr19	36445119	36489648	-	6007	1.03194	512.085	446.863	2.50025e-08	chr19_36482185_A_C_b38	-7463	chr19	36482185	A	C	1	rs62113910	244	280	0.240964	1	2.51897e-09	0.216425	0.0356645	9.999e-05	8.81145e-06	6.86685e-06	0.000292294	0.1304	0.106238	0.164338
Adipose_Subcutaneous.1894	ENSG00000135870.11	RC3H1	chr1	173931214	174022297	-	5745	1.04675	251.504	423.172	0.00241909	chr1_173185748_C_T_b38	-836549	chr1	173185748	C	T	1	rs114346101	33	33	0.0283993	1	0.000857408	0.194576	0.0580231	0.436927	0.433622	0.130935	0.000617037	0.107998	0.05459	0.167822
Adipose_Subcutaneous.21457	ENSG00000153885.14	KCTD15	chr19	33795933	33815763	+	8464	1.02085	1068.37	454.947	5.5808e-06	chr19_33834401_C_A_b38	38468	chr19	33834401	C	A	1	rs379577	255	294	0.253012	-1	1.48215e-06	-0.14629	0.030032	0.00539946	0.00529483	0.00294238	0.000136275	-0.172148	-0.22016	-0.113207
Adipose_Subcutaneous.18311	ENSG00000140718.20	FTO	chr16	53701692	54158512	+	7740	1.0392	1123.14	458.079	4.42805e-06	chr16_53816991_C_T_b38	115299	chr16	53816991	C	T	1	rs56057753	260	290	0.24957	1	1.24469e-06	-0.157812	0.0321597	0.00269973	0.00396138	0.00224738	0.000135692	-0.071885	-0.087954	-0.051014
Adipose_Subcutaneous.6024	ENSG00000180801.13	ARSJ	chr4	113900284	113979727	-	7862	1.04277	857.48	454.76	0.00021815	chr4_114172463_G_A_b38	192736	chr4	114172463	G	A	1	rs113209722	24	24	0.020654	1	8.88458e-05	0.353014	0.0893528	0.15517	0.155575	0.0583885	0.000179287	0.479688	0.220467	0.744755
Adipose_Subcutaneous.486	ENSG00000162419.12	GMEB1	chr1	28668732	28719353	+	5909	1.0507	579.947	444.293	0.000444614	chr1_28590743_C_T_b38	-77989	chr1	28590743	C	T	1	rs9426285	202	233	0.200516	1	0.000165357	0.130487	0.0343841	0.20546	0.206907	0.0735018	0.000270219	0.07767	0.050716	0.118054
Adipose_Subcutaneous.6918	ENSG00000168944.15	CEP120	chr5	123344885	123423592	-	7269	1.06743	627.19	436.683	1.22794e-09	chr5_123329753_T_A_b38	-93839	chr5	123329753	T	A	1	rs10077530	242	264	0.227194	1	4.90273e-11	0.190925	0.0284168	9.999e-05	2.8931e-07	2.60609e-07	0.00026002	0.12168	0.089624	0.151208
Adipose_Subcutaneous.20622	ENSG00000197563.10	PIGN	chr18	61905255	62187118	-	7500	1.05339	870.186	447.15	1.73554e-40	chr18_62262603_A_C_b38	75485	chr18	62262603	A	C	1	rs17069666	80	82	0.070568	1	5.03676e-46	-0.846388	0.0536085	9.999e-05	1.5965e-39	8.22481e-39	0.000181271	-0.608143	-0.70779	-0.518267
Adipose_Subcutaneous.7947	ENSG00000010030.13	ETV7	chr6	36354091	36387800	-	6969	1.04342	934.336	456.519	7.48193e-05	chr6_36390512_T_C_b38	2712	chr6	36390512	T	C	1	rs1998266	165	177	0.152324	-1	2.78563e-05	0.151325	0.0357855	0.060394	0.058983	0.0256829	0.000164802	0.42902	0.232725	0.555427
Adipose_Subcutaneous.352	ENSG00000184677.16	ZBTB40	chr1	22451851	22531157	+	7437	1.06622	971.966	449.545	2.6335e-08	chr1_22436305_G_A_b38	-15546	chr1	22436305	G	A	1	rs7549390	15	16	0.0137694	-1	2.97909e-09	0.564129	0.0934077	9.999e-05	1.23419e-05	9.48453e-06	0.00016732	0.472594	0.319013	0.599212
Adipose_Subcutaneous.7947.1	ENSG00000010030.13	ETV7	chr6	36354091	36387800	-	6969	1.04342	934.336	456.519	7.48193e-05	chr6_36390512_T_C_b38	2712	chr6	36390512	T	C	1	rs1998266	165	177	0.152324	-1	2.78563e-05	0.151325	0.0357855	0.060394	0.058983	0.0256829	0.000164802	0.42902	0.232725	0.555427
Adipose_Subcutaneous.21151	ENSG00000008441.16	NFIX	chr19	12995608	13098796	+	6533	1.02429	899.583	455.509	0.000465512	chr19_13586906_C_T_b38	591298	chr19	13586906	C	T	1	rs10417089	259	309	0.265921	-1	0.00020962	0.0825515	0.0221078	0.330581	0.330718	0.106244	0.00016325	0.045581	0.019354	0.084753
Adipose_Subcutaneous.7079	ENSG00000120314.18	WDR55	chr5	140664676	140673172	+	4775	1.04771	406.774	435.71	2.85892e-16	chr5_140668624_T_C_b38	3948	chr5	140668624	T	C	1	rs2251860	426	577	0.496558	-1	8.11707e-19	0.183796	0.0199466	9.999e-05	2.75033e-14	4.26561e-14	0.000382455	0.108623	0.091374	0.124033
Adipose_Subcutaneous.5644	ENSG00000197712.11	FAM114A1	chr4	38867677	38945739	+	8131	1.02728	949.753	447.387	6.53474e-43	chr4_38910863_A_G_b38	43186	chr4	38910863	A	G	1	rs11730661	275	324	0.27883	1	9.08252e-49	0.478941	0.0292434	9.999e-05	5.22727e-41	2.85067e-40	0.000155791	0.334389	0.298935	0.373895
Adipose_Subcutaneous.6024.1	ENSG00000180801.13	ARSJ	chr4	113900284	113979727	-	7862	1.04277	857.48	454.76	0.00021815	chr4_114172463_G_A_b38	192736	chr4	114172463	G	A	1	rs113209722	24	24	0.020654	1	8.88458e-05	0.353014	0.0893528	0.15517	0.155575	0.0583885	0.000179287	0.479688	0.220467	0.744755
Adipose_Subcutaneous.13065	ENSG00000085063.14	CD59	chr11	33702668	33736445	-	7171	1.05113	919.739	453.438	1.20337e-24	chr11_33720019_G_C_b38	-16426	chr11	33720019	G	C	1	rs831631	346	420	0.361446	-1	1.43379e-27	-0.325298	0.0281694	9.999e-05	9.18102e-23	2.2899e-22	0.000170576	-0.240902	-0.291087	-0.204471
Adipose_Subcutaneous.10311	ENSG00000177182.10	CLVS1	chr8	61057158	61500555	+	7212	1.06411	682.722	443.944	1.54122e-05	chr8_60637937_AT_A_b38	-419221	chr8	60637937	AT	A	1	rs138920780	226	252	0.216867	1	3.51722e-06	0.261444	0.0557496	0.00629937	0.00759687	0.00410226	0.000237013	0.536913	0.295969	0.765352
Adipose_Visceral_Omentum.21609	ENSG00000186017.14	ZNF566	chr19	36445119	36489648	-	6007	1.03557	495.288	346.417	7.47132e-06	chr19_36508780_C_T_b38	19132	chr19	36508780	C	T	1	rs8100340	201	230	0.245203	1	1.52261e-06	-0.215465	0.0441357	0.00259974	0.00298019	0.00278608	0.00018524	-0.149841	-0.203143	-0.105308
Adipose_Visceral_Omentum.1898	ENSG00000135870.11	RC3H1	chr1	173931214	174022297	-	5745	1.00181	250.569	335.857	0.00591	chr1_173983401_T_A_b38	-38896	chr1	173983401	T	A	1	rs6686083	240	304	0.324094	1	0.0026935	-0.0918483	0.0304171	0.769408	0.772971	0.266764	0.000331226	-0.053033	-0.079468	-0.020742
Adipose_Visceral_Omentum.21507	ENSG00000153885.14	KCTD15	chr19	33795933	33815763	+	8464	1.06036	964.531	349.339	6.71785e-08	chr19_33803996_G_A_b38	8063	chr19	33803996	G	A	1	rs4805059	326	421	0.448827	1	7.9252e-09	-0.159454	0.0270429	9.999e-05	3.52497e-05	4.39506e-05	0.000102037	-0.15313	-0.192782	-0.100616
Adipose_Visceral_Omentum.18346	ENSG00000140718.20	FTO	chr16	53701692	54158512	+	7740	1.04076	1178.98	362.12	2.83634e-05	chr16_54114023_G_A_b38	412331	chr16	54114023	G	A	1	rs708277	267	313	0.333689	-1	1.11023e-05	0.154595	0.0347322	0.0257974	0.0281213	0.0208886	7.89943e-05	0.060577	0.039097	0.082749
Adipose_Visceral_Omentum.6061	ENSG00000180801.13	ARSJ	chr4	113900284	113979727	-	7862	1.0098	952.64	365.179	0.00125474	chr4_114458427_T_A_b38	478700	chr4	114458427	T	A	1	rs6840817	45	46	0.0490405	1	0.000745106	-0.251247	0.0739233	0.693694	0.693815	0.248388	8.92686e-05	-0.298018	-0.495395	-0.116383
Adipose_Visceral_Omentum.488	ENSG00000162419.12	GMEB1	chr1	28668732	28719353	+	5909	1.01792	618.121	350.177	0.00125335	chr1_29654622_G_A_b38	985890	chr1	29654622	G	A	1	rs11812035	8	9	0.00959488	1	0.00057246	0.577875	0.166424	0.537017	0.53094	0.207943	0.000140958	0.358852	0.132633	0.469573
Adipose_Visceral_Omentum.6953	ENSG00000168944.15	CEP120	chr5	123344885	123423592	-	7269	1.05205	595.252	340.299	2.63521e-10	chr5_123382647_C_T_b38	-40945	chr5	123382647	C	T	1	rs56006955	191	206	0.219616	1	7.76058e-12	0.224436	0.03182	9.999e-05	6.78348e-08	1.16002e-07	0.000161539	0.156033	0.117025	0.200289
Adipose_Visceral_Omentum.20667	ENSG00000197563.10	PIGN	chr18	61905255	62187118	-	7500	1.04348	947.828	355.652	7.23285e-28	chr18_62239666_G_T_b38	52548	chr18	62239666	G	T	2	rs73458531	57	60	0.0641026	1	4.58524e-31	-0.825807	0.0652933	9.999e-05	5.98678e-26	3.59025e-25	9.90237e-05	-0.499391	-0.555984	-0.388791
Adipose_Visceral_Omentum.7985	ENSG00000010030.13	ETV7	chr6	36354091	36387800	-	6969	1.05719	859.452	351.911	1.06135e-07	chr6_36390512_T_C_b38	2712	chr6	36390512	T	C	1	rs1998266	131	143	0.152452	-1	1.50616e-08	0.244529	0.0423046	9.999e-05	5.22492e-05	6.38654e-05	0.000113507	0.608173	0.429142	0.814392
Adipose_Visceral_Omentum.351	ENSG00000184677.16	ZBTB40	chr1	22451851	22531157	+	7437	1.11287	775.58	332.545	0.00296388	chr1_22437420_T_C_b38	-14431	chr1	22437420	T	C	1	rs10917232	16	17	0.0181237	-1	0.00113291	0.39339	0.11997	0.882716	0.879485	0.291191	0.000145936	0.261721	0.187151	0.412956
Adipose_Visceral_Omentum.7985.1	ENSG00000010030.13	ETV7	chr6	36354091	36387800	-	6969	1.05719	859.452	351.911	1.06135e-07	chr6_36390512_T_C_b38	2712	chr6	36390512	T	C	1	rs1998266	131	143	0.152452	-1	1.50616e-08	0.244529	0.0423046	9.999e-05	5.22492e-05	6.38654e-05	0.000113507	0.608173	0.429142	0.814392
Adipose_Visceral_Omentum.21199	ENSG00000008441.16	NFIX	chr19	12995608	13098796	+	6533	1.01408	929.365	356.704	0.000806196	chr19_13038516_A_G_b38	42908	chr19	13038516	A	G	1	rs117297239	11	11	0.0117271	1	0.000394089	-0.358612	0.100329	0.521898	0.520726	0.205217	9.26869e-05	-0.384343	-0.651938	-0.156707
Adipose_Visceral_Omentum.7114	ENSG00000120314.18	WDR55	chr5	140664676	140673172	+	4775	1.03701	435.84	346.67	4.09262e-07	chr5_140647631_T_C_b38	-17045	chr5	140647631	T	C	1	rs778593	307	384	0.409382	1	5.51263e-08	0.112399	0.0202901	9.999e-05	0.000127527	0.00014837	0.000211378	0.08579	0.061028	0.110378
Adipose_Visceral_Omentum.5677	ENSG00000197712.11	FAM114A1	chr4	38867677	38945739	+	8131	1.03652	891.435	346.573	2.76283e-11	chr4_38910863_A_G_b38	43186	chr4	38910863	A	G	1	rs11730661	219	259	0.276119	1	8.98197e-13	0.262522	0.0355484	9.999e-05	1.27842e-08	2.34605e-08	0.000103209	0.199096	0.173255	0.230963
Adipose_Visceral_Omentum.6061.1	ENSG00000180801.13	ARSJ	chr4	113900284	113979727	-	7862	1.0098	952.64	365.179	0.00125474	chr4_114458427_T_A_b38	478700	chr4	114458427	T	A	1	rs6840817	45	46	0.0490405	1	0.000745106	-0.251247	0.0739233	0.693694	0.693815	0.248388	8.92686e-05	-0.298018	-0.495395	-0.116383
Adipose_Visceral_Omentum.13107	ENSG00000085063.14	CD59	chr11	33702668	33736445	-	7171	1.03749	901.595	356.197	1.23282e-17	chr11_33723118_A_G_b38	-13327	chr11	33723118	A	G	1	rs831629	289	355	0.378465	-1	1.43468e-19	-0.24475	0.0256526	9.999e-05	3.27832e-15	1.03044e-14	0.000102331	-0.2268	-0.266915	-0.186484
Adipose_Visceral_Omentum.10359	ENSG00000177182.10	CLVS1	chr8	61057158	61500555	+	7212	1.0376	705.351	351.969	0.00390101	chr8_61517153_T_G_b38	459995	chr8	61517153	T	G	1	rs16927446	124	137	0.146055	1	0.00211855	-0.175686	0.0567951	0.915828	0.931966	0.303416	0.000130841	-0.468487	-0.791988	-0.213332
Adrenal_Gland.20753	ENSG00000186017.14	ZNF566	chr19	36445119	36489648	-	6007	1.04834	538.484	172.475	0.000197571	chr19_35491039_G_A_b38	-998609	chr19	35491039	G	A	1	rs12462401	47	49	0.10515	1	8.21797e-05	-0.405938	0.100885	0.0843916	0.0885659	0.0915461	9.02928e-05	-0.215571	-0.317487	-0.116723
Adrenal_Gland.1845	ENSG00000135870.11	RC3H1	chr1	173931214	174022297	-	5745	1.05853	284.371	166.406	6.04579e-05	chr1_174110158_C_T_b38	87861	chr1	174110158	C	T	1	rs12568409	81	92	0.197425	1	1.55649e-05	-0.285329	0.0643632	0.0114989	0.0130934	0.0199118	0.00017695	-0.150142	-0.209259	-0.110779
Adrenal_Gland.20654	ENSG00000153885.14	KCTD15	chr19	33795933	33815763	+	8464	1.08528	1007.81	170.666	0.00107872	chr19_33399932_C_G_b38	-396001	chr19	33399932	C	G	1	rs10406327	168	220	0.472103	1	0.000506922	0.20117	0.0568768	0.633946	0.627871	0.324119	5.45128e-05	0.169734	0.091229	0.263572
Adrenal_Gland.17611	ENSG00000140718.20	FTO	chr16	53701692	54158512	+	7740	1.03921	1220.16	178.129	1.44023e-05	chr16_53780406_C_T_b38	78714	chr16	53780406	C	T	1	rs28500763	11	15	0.0321888	1	6.31521e-06	0.4077	0.0877953	0.0146985	0.0146129	0.0218337	3.86202e-05	0.126869	0.067694	0.174161
Adrenal_Gland.5826	ENSG00000180801.13	ARSJ	chr4	113900284	113979727	-	7862	1.04039	828.469	173.417	2.73613e-05	chr4_114233867_G_A_b38	254140	chr4	114233867	G	A	1	rs184501334	15	15	0.0321888	1	9.62131e-06	0.896358	0.197161	0.0156984	0.0188952	0.0272262	5.7111e-05	1.282815	0.784264	1.630693
Adrenal_Gland.486	ENSG00000162419.12	GMEB1	chr1	28668732	28719353	+	5909	1.02835	681.844	176.508	4.0238e-05	chr1_28312348_A_T_b38	-356384	chr1	28312348	A	T	1	rs12754828	152	188	0.403433	-1	1.75352e-05	0.347654	0.0789273	0.0234977	0.0241394	0.0334087	6.65372e-05	0.115538	0.062816	0.168226
Adrenal_Gland.6688	ENSG00000168944.15	CEP120	chr5	123344885	123423592	-	7269	1.04192	576.58	164.766	0.00146057	chr5_123648822_G_A_b38	225230	chr5	123648822	G	A	1	rs148121852	7	7	0.0150215	1	0.000570945	-0.830289	0.236998	0.566497	0.550211	0.301073	8.24931e-05	-0.530498	-1.236879	-0.186073
Adrenal_Gland.19831	ENSG00000197563.10	PIGN	chr18	61905255	62187118	-	7500	1.05412	893.089	172.814	2.5623e-12	chr18_62050893_A_G_b38	-136225	chr18	62050893	A	G	1	rs201987836	152	193	0.414163	-1	1.37759e-13	-0.386414	0.048502	9.999e-05	7.61367e-10	4.04943e-09	5.55212e-05	-0.208752	-0.246315	-0.173138
Adrenal_Gland.7699	ENSG00000010030.13	ETV7	chr6	36354091	36387800	-	6969	1.06064	802.967	170.59	5.66513e-21	chr6_36388545_C_T_b38	745	chr6	36388545	C	T	1	rs11757823	170	226	0.484979	1	1.58997e-23	0.589484	0.0514442	9.999e-05	3.93225e-19	5.3739e-18	6.31186e-05	1.050698	0.929168	1.196374
Adrenal_Gland.351	ENSG00000184677.16	ZBTB40	chr1	22451851	22531157	+	7437	1.04163	1093.78	176.64	3.12631e-06	chr1_22510695_G_A_b38	58844	chr1	22510695	G	A	1	rs4655072	135	162	0.347639	1	1.09336e-06	0.291993	0.057995	0.00269973	0.00264648	0.00498883	4.3444e-05	0.19455	0.119206	0.2648
Adrenal_Gland.7699.1	ENSG00000010030.13	ETV7	chr6	36354091	36387800	-	6969	1.06064	802.967	170.59	5.66513e-21	chr6_36388545_C_T_b38	745	chr6	36388545	C	T	1	rs11757823	170	226	0.484979	1	1.58997e-23	0.589484	0.0514442	9.999e-05	3.93225e-19	5.3739e-18	6.31186e-05	1.050698	0.929168	1.196374
Adrenal_Gland.20343	ENSG00000008441.16	NFIX	chr19	12995608	13098796	+	6533	1.03578	895.094	173.436	6.8113e-05	chr19_13047463_T_C_b38	51855	chr19	13047463	T	C	1	rs78269692	30	30	0.0643777	1	2.6454e-05	0.402199	0.0934092	0.0510949	0.0526616	0.0618662	5.20221e-05	0.253537	0.114909	0.365976
Adrenal_Gland.6850	ENSG00000120314.18	WDR55	chr5	140664676	140673172	+	4775	1.04525	446.525	170.458	0.00011352	chr5_140644457_T_C_b38	-20219	chr5	140644457	T	C	1	rs753280	166	208	0.446352	1	3.9962e-05	0.243001	0.0577916	0.040196	0.0423215	0.052189	0.000107743	0.097455	0.04251	0.15532
Adrenal_Gland.5457	ENSG00000197712.11	FAM114A1	chr4	38867677	38945739	+	8131	1.05982	880.559	169.761	0.000580526	chr4_39736458_G_A_b38	868781	chr4	39736458	G	A	1	rs62310121	49	51	0.109914	1	0.000243364	0.336242	0.0899272	0.381624	0.371697	0.239733	5.73997e-05	0.269402	0.14588	0.362762
Adrenal_Gland.5826.1	ENSG00000180801.13	ARSJ	chr4	113900284	113979727	-	7862	1.04039	828.469	173.417	2.73613e-05	chr4_114233867_G_A_b38	254140	chr4	114233867	G	A	1	rs184501334	15	15	0.0321888	1	9.62131e-06	0.896358	0.197161	0.0156984	0.0188952	0.0272262	5.7111e-05	1.282815	0.784264	1.630693
Adrenal_Gland.12592	ENSG00000085063.14	CD59	chr11	33702668	33736445	-	7171	1.02015	1003.24	177.564	1.19716e-08	chr11_33698275_T_C_b38	-38170	chr11	33698275	T	C	1	rs831611	131	157	0.33691	-1	2.79182e-09	-0.321312	0.0515361	9.999e-05	9.47616e-06	2.89129e-05	4.39249e-05	-0.236269	-0.284724	-0.174054
Adrenal_Gland.9961	ENSG00000177182.10	CLVS1	chr8	61057158	61500555	+	7212	1.02389	783.713	178.431	0.000336607	chr8_61305296_G_A_b38	248138	chr8	61305296	G	A	1	rs67549061	49	52	0.111588	1	0.000192042	0.550986	0.1449	0.218273	0.221996	0.173334	5.69826e-05	0.790246	0.188761	1.323178
Artery_Aorta.20917	ENSG00000186017.14	ZNF566	chr19	36445119	36489648	-	6007	1.02767	475.392	274.682	0.00275619	chr19_35716608_G_A_b38	-773040	chr19	35716608	G	A	1	rs1052491	97	109	0.140827	1	0.00129792	-0.162482	0.0500644	0.726943	0.720718	0.261332	0.000189526	-0.13943	-0.184451	-0.068691
Artery_Aorta.1846	ENSG00000135870.11	RC3H1	chr1	173931214	174022297	-	5745	1.0527	266.605	269.698	0.0103671	chr1_173806328_G_A_b38	-215969	chr1	173806328	G	A	1	rs116533910	43	44	0.0568475	1	0.00544533	-0.188262	0.0672682	0.930297	0.931561	0.311681	0.000362982	-0.094154	-0.165248	-0.050103
Artery_Aorta.20822	ENSG00000153885.14	KCTD15	chr19	33795933	33815763	+	8464	1.04849	1029.75	281.059	9.68219e-07	chr19_33801816_A_G_b38	5883	chr19	33801816	A	G	1	rs287103	214	253	0.326873	-1	1.96876e-07	-0.181229	0.0340679	0.00039996	0.000697782	0.000703671	9.28902e-05	-0.176922	-0.224879	-0.122035
Artery_Aorta.17784	ENSG00000140718.20	FTO	chr16	53701692	54158512	+	7740	1.04736	1064.72	283.319	0.000148895	chr16_54114023_G_A_b38	412331	chr16	54114023	G	A	1	rs708277	219	254	0.328165	-1	6.0104e-05	0.126277	0.0310479	0.130952	0.131368	0.0749315	8.95532e-05	0.06669	0.034775	0.087275
Artery_Aorta.5857	ENSG00000180801.13	ARSJ	chr4	113900284	113979727	-	7862	1.01632	902.953	285.981	0.000694009	chr4_113943935_T_C_b38	-35792	chr4	113943935	T	C	1	rs4364328	155	177	0.228682	-1	0.000354999	-0.127695	0.0353669	0.475309	0.457795	0.191307	9.65064e-05	-0.107781	-0.183498	-0.027104
Artery_Aorta.478	ENSG00000162419.12	GMEB1	chr1	28668732	28719353	+	5909	1.02842	643.587	283.922	0.000333983	chr1_28745882_AG_A_b38	77150	chr1	28745882	AG	A	1	rs66937305	212	248	0.335135	1	0.000150061	-0.165093	0.0430218	0.18599	0.182644	0.0970307	0.000140306	-0.097099	-0.152022	-0.064581
Artery_Aorta.6745	ENSG00000168944.15	CEP120	chr5	123344885	123423592	-	7269	1.04683	581.974	270.549	1.00865e-05	chr5_123328099_C_T_b38	-95493	chr5	123328099	C	T	1	rs4836531	124	140	0.180879	1	1.75309e-06	-0.232746	0.0477784	0.00359964	0.0045079	0.00397438	0.000163583	-0.121643	-0.15118	-0.086545
Artery_Aorta.19993	ENSG00000197563.10	PIGN	chr18	61905255	62187118	-	7500	1.03288	893.101	282.297	3.02935e-11	chr18_62253205_C_G_b38	66087	chr18	62253205	C	G	1	rs73458582	35	36	0.0465116	1	1.88931e-12	-0.666716	0.0909172	9.999e-05	1.50408e-08	2.64619e-08	0.000102429	-0.406588	-0.529091	-0.33864
Artery_Aorta.7759	ENSG00000010030.13	ETV7	chr6	36354091	36387800	-	6969	1.06307	792.012	276.539	0.000882938	chr6_35415922_A_G_b38	-971878	chr6	35415922	A	G	1	rs67056409	156	185	0.239018	1	0.000369765	0.154021	0.0427889	0.478261	0.473207	0.195777	0.000125783	0.226904	0.125676	0.372504
Artery_Aorta.344	ENSG00000184677.16	ZBTB40	chr1	22451851	22531157	+	7437	1.05216	960.227	280.858	1.50953e-05	chr1_22530108_T_C_b38	78257	chr1	22530108	T	C	1	rs1062663	230	285	0.368217	1	4.2705e-06	-0.159269	0.0340371	0.0106989	0.0112754	0.00917974	0.000100649	-0.119752	-0.164457	-0.077031
Artery_Aorta.7759.1	ENSG00000010030.13	ETV7	chr6	36354091	36387800	-	6969	1.06307	792.012	276.539	0.000882938	chr6_35415922_A_G_b38	-971878	chr6	35415922	A	G	1	rs67056409	156	185	0.239018	1	0.000369765	0.154021	0.0427889	0.478261	0.473207	0.195777	0.000125783	0.226904	0.125676	0.372504
Artery_Aorta.20510	ENSG00000008441.16	NFIX	chr19	12995608	13098796	+	6533	1.00883	746.1	275.734	0.00173772	chr19_13366185_A_G_b38	370577	chr19	13366185	A	G	1	rs75799238	7	8	0.0103359	1	0.000784191	0.358686	0.105772	0.716023	0.723601	0.262027	0.000114204	0.184375	-0.037757	0.290604
Artery_Aorta.6899	ENSG00000120314.18	WDR55	chr5	140664676	140673172	+	4775	1.03653	450.411	277.7	2.52318e-06	chr5_140682962_C_T_b38	18286	chr5	140682962	C	T	1	rs2530239	286	383	0.494832	-1	4.93552e-07	0.14635	0.0285006	0.00079992	0.000872736	0.000866844	0.000205238	0.083608	0.050689	0.111654
Artery_Aorta.5477	ENSG00000197712.11	FAM114A1	chr4	38867677	38945739	+	8131	1.04304	892.355	276.74	5.93671e-07	chr4_38016859_G_A_b38	-850818	chr4	38016859	G	A	1	rs11946822	11	13	0.0167959	1	9.05419e-08	0.455066	0.0831637	0.00049995	0.000375673	0.000395039	0.000105548	0.290896	0.111324	0.369548
Artery_Aorta.5857.1	ENSG00000180801.13	ARSJ	chr4	113900284	113979727	-	7862	1.01632	902.953	285.981	0.000694009	chr4_113943935_T_C_b38	-35792	chr4	113943935	T	C	1	rs4364328	155	177	0.228682	-1	0.000354999	-0.127695	0.0353669	0.475309	0.457795	0.191307	9.65064e-05	-0.107781	-0.183498	-0.027104
Artery_Aorta.12692	ENSG00000085063.14	CD59	chr11	33702668	33736445	-	7171	1.00059	1057.56	294.185	2.71398e-25	chr11_33720019_G_C_b38	-16426	chr11	33720019	G	C	1	rs831631	247	282	0.364341	-1	3.94609e-27	-0.347227	0.0292566	9.999e-05	2.78674e-22	1.40826e-21	7.85829e-05	-0.315544	-0.348686	-0.260661
Artery_Coronary.21421	ENSG00000186017.14	ZNF566	chr19	36445119	36489648	-	6007	1.04805	523.266	154.011	0.00158626	chr19_35516016_C_T_b38	-973632	chr19	35516016	C	T	1	rs151288856	3	3	0.00704225	1	0.000813756	-1.31476	0.385775	0.551515	0.542101	0.323371	6.66531e-05	-0.891178	-1.506295	-0.284119
Artery_Coronary.1884	ENSG00000135870.11	RC3H1	chr1	173931214	174022297	-	5745	1.0217	283.536	150.023	0.00113474	chr1_173280909_C_T_b38	-741388	chr1	173280909	C	T	1	rs77313145	10	10	0.0234742	1	0.000472412	0.569779	0.159876	0.277132	0.265608	0.220742	0.000111315	0.292388	0.202709	0.428422
Artery_Coronary.21323	ENSG00000153885.14	KCTD15	chr19	33795933	33815763	+	8464	1.06486	984.975	153.419	0.00050157	chr19_33795761_T_C_b38	-172	chr19	33795761	T	C	1	rs285677	117	141	0.330986	-1	0.000219026	-0.157879	0.0418132	0.35891	0.359071	0.260241	3.7653e-05	-0.222038	-0.303536	-0.150868
Artery_Coronary.18226	ENSG00000140718.20	FTO	chr16	53701692	54158512	+	7740	1.06245	1143.45	158.167	3.32771e-05	chr16_54114023_G_A_b38	412331	chr16	54114023	G	A	1	rs708277	126	147	0.34507	-1	1.42087e-05	0.178115	0.0398623	0.0271973	0.0295964	0.0513626	3.21539e-05	0.103435	0.072648	0.135859
Artery_Coronary.6020	ENSG00000180801.13	ARSJ	chr4	113900284	113979727	-	7862	1.02892	943.49	159.89	0.000699428	chr4_114326008_C_T_b38	346281	chr4	114326008	C	T	1	rs9996314	61	66	0.15493	1	0.000421164	0.238589	0.0663459	0.472393	0.469245	0.299469	3.4398e-05	0.342449	0.211917	0.500353
Artery_Coronary.490	ENSG00000162419.12	GMEB1	chr1	28668732	28719353	+	5909	0.989552	655.796	156.798	0.00319414	chr1_28121778_G_GT_b38	-546954	chr1	28121778	G	GT	1	rs149763162	6	6	0.0140845	1	0.00195191	0.829886	0.263829	0.885841	0.879432	0.417155	4.23369e-05	0.324487	0.168691	0.40506
Artery_Coronary.6916	ENSG00000168944.15	CEP120	chr5	123344885	123423592	-	7269	1.09759	573.82	148.064	0.00318217	chr5_123005636_A_G_b38	-417956	chr5	123005636	A	G	1	rs138441600	8	8	0.0187793	1	0.00142736	0.623093	0.192235	0.811183	0.814204	0.400134	7.24869e-05	0.284422	0.201161	0.403127
Artery_Coronary.20489	ENSG00000197563.10	PIGN	chr18	61905255	62187118	-	7500	1.05641	893.41	154.484	1.3281e-08	chr18_62262431_A_G_b38	75313	chr18	62262431	A	G	1	rs17069663	30	31	0.0738095	1	1.80616e-09	-0.799678	0.125877	9.999e-05	6.10463e-06	2.74704e-05	4.02589e-05	-0.448168	-0.63323	-0.349493
Artery_Coronary.7950	ENSG00000010030.13	ETV7	chr6	36354091	36387800	-	6969	1.04646	987.281	157.981	0.00351423	chr6_36288755_G_T_b38	-99045	chr6	36288755	G	T	1	rs140098760	10	11	0.0258216	1	0.00225229	-0.452087	0.145787	0.958812	0.966018	0.440389	3.51202e-05	-1.018658	-1.593885	-0.577202
Artery_Coronary.352	ENSG00000184677.16	ZBTB40	chr1	22451851	22531157	+	7437	1.05837	883.883	152.625	0.00102292	chr1_22457000_G_T_b38	5149	chr1	22457000	G	T	1	rs12354114	135	163	0.382629	1	0.000470235	0.167322	0.0469321	0.569397	0.569132	0.332124	4.09847e-05	0.1763	0.114421	0.251412
Artery_Coronary.7950.1	ENSG00000010030.13	ETV7	chr6	36354091	36387800	-	6969	1.04646	987.281	157.981	0.00351423	chr6_36288755_G_T_b38	-99045	chr6	36288755	G	T	1	rs140098760	10	11	0.0258216	1	0.00225229	-0.452087	0.145787	0.958812	0.966018	0.440389	3.51202e-05	-1.018658	-1.593885	-0.577202
Artery_Coronary.21012	ENSG00000008441.16	NFIX	chr19	12995608	13098796	+	6533	1.02399	994.16	158.809	3.34445e-05	chr19_13165588_CTCTT_C_b38	169980	chr19	13165588	CTCTT	C	1	rs112563757	8	9	0.0211268	1	1.48703e-05	-0.569219	0.127702	0.0288971	0.0298234	0.0516589	3.20319e-05	-0.266984	-0.39598	-0.200057
Artery_Coronary.7076	ENSG00000120314.18	WDR55	chr5	140664676	140673172	+	4775	1.04801	428.088	153.588	0.00240164	chr5_141369573_C_T_b38	704897	chr5	141369573	C	T	1	rs12188189	20	20	0.0469484	1	0.00127223	0.317867	0.0970298	0.639617	0.622388	0.348154	8.14588e-05	0.197539	0.079949	0.319678
Artery_Coronary.6020.1	ENSG00000180801.13	ARSJ	chr4	113900284	113979727	-	7862	1.02892	943.49	159.89	0.000699428	chr4_114326008_C_T_b38	346281	chr4	114326008	C	T	1	rs9996314	61	66	0.15493	1	0.000421164	0.238589	0.0663459	0.472393	0.469245	0.299469	3.4398e-05	0.342449	0.211917	0.500353
Artery_Coronary.13003	ENSG00000085063.14	CD59	chr11	33702668	33736445	-	7171	1.03736	1059.03	160.904	2.18632e-06	chr11_33723118_A_G_b38	-13327	chr11	33723118	A	G	1	rs831629	127	152	0.356808	-1	9.07548e-07	-0.279716	0.0549035	0.00169983	0.00181387	0.0049161	3.16443e-05	-0.211219	-0.289595	-0.12555
Artery_Tibial.20338	ENSG00000186017.14	ZNF566	chr19	36445119	36489648	-	6007	1.05371	485.547	438.996	0.000142342	chr19_37324214_G_A_b38	834566	chr19	37324214	G	A	1	rs7257354	385	478	0.409247	1	3.8456e-05	-0.132004	0.0317869	0.0527947	0.0564562	0.0244901	0.00032471	-0.08286	-0.133154	-0.053035
Artery_Tibial.1811	ENSG00000135870.11	RC3H1	chr1	173931214	174022297	-	5745	1.03364	278.352	436.423	4.10347e-05	chr1_173980095_A_C_b38	-42202	chr1	173980095	A	C	1	rs13375086	296	374	0.320205	1	8.52343e-06	-0.103439	0.0230014	0.00879912	0.00962934	0.00494465	0.000539284	-0.060149	-0.085478	-0.022633
Artery_Tibial.20248	ENSG00000153885.14	KCTD15	chr19	33795933	33815763	+	8464	1.02154	1264.16	471.723	0.000186715	chr19_33747524_G_A_b38	-48409	chr19	33747524	G	A	1	rs284686	411	549	0.470034	1	9.60531e-05	0.0740928	0.0188468	0.203166	0.201697	0.0722768	0.000115233	0.084217	0.045924	0.120009
Artery_Tibial.17324	ENSG00000140718.20	FTO	chr16	53701692	54158512	+	7740	1.04008	1209.55	464.307	7.41008e-09	chr16_53874572_T_C_b38	172880	chr16	53874572	T	C	1	rs10521305	60	60	0.0513699	1	1.17815e-09	-0.315086	0.0508413	9.999e-05	5.52808e-06	4.22485e-06	0.000126123	-0.179682	-0.212447	-0.13823
Artery_Tibial.5727	ENSG00000180801.13	ARSJ	chr4	113900284	113979727	-	7862	1.00507	860.324	458.572	0.000654599	chr4_114133775_G_GACAA_b38	154048	chr4	114133775	G	GACAA	1	rs111913457	21	22	0.0188356	1	0.000308307	0.351397	0.0967242	0.422898	0.428217	0.130653	0.000162331	0.277637	0.142119	0.43838
Artery_Tibial.465	ENSG00000162419.12	GMEB1	chr1	28668732	28719353	+	5909	0.999101	588.246	450.44	0.00114801	chr1_28726510_C_T_b38	57778	chr1	28726510	C	T	1	rs10915189	389	504	0.431507	1	0.000513594	-0.100081	0.0286293	0.5053	0.491637	0.145227	0.00023374	-0.054176	-0.078807	-0.026572
Artery_Tibial.6591	ENSG00000168944.15	CEP120	chr5	123344885	123423592	-	7269	1.03706	663.367	445.722	9.38312e-06	chr5_123345536_G_C_b38	-78056	chr5	123345536	G	C	1	rs13436337	273	310	0.265411	1	1.94975e-06	0.142106	0.0295203	0.00429957	0.0050583	0.00271516	0.00022825	0.070922	0.046167	0.097574
Artery_Tibial.19450	ENSG00000197563.10	PIGN	chr18	61905255	62187118	-	7500	1.05122	859.755	448.294	3.68478e-25	chr18_62231501_A_G_b38	44383	chr18	62231501	A	G	1	rs9950912	84	87	0.0744863	1	1.3063e-28	-0.670432	0.0568084	9.999e-05	2.45406e-23	5.84587e-23	0.000182302	-0.426717	-0.498139	-0.383629
Artery_Tibial.7580	ENSG00000010030.13	ETV7	chr6	36354091	36387800	-	6969	1.04162	917.389	458.773	0.000307788	chr6_36378200_G_A_b38	-9600	chr6	36378200	G	A	1	rs9470265	223	247	0.211473	1	0.000133498	0.150515	0.0391042	0.22807	0.228556	0.0800072	0.000166913	0.342229	0.180952	0.511809
Artery_Tibial.335	ENSG00000184677.16	ZBTB40	chr1	22451851	22531157	+	7437	1.01916	1016.65	458.785	1.5214e-08	chr1_22485030_T_A_b38	33179	chr1	22485030	T	A	1	rs1769820	349	427	0.365582	1	2.09394e-09	-0.166917	0.0273658	9.999e-05	1.24078e-05	9.12714e-06	0.000142425	-0.144387	-0.174807	-0.107915
Artery_Tibial.7580.1	ENSG00000010030.13	ETV7	chr6	36354091	36387800	-	6969	1.04162	917.389	458.773	0.000307788	chr6_36378200_G_A_b38	-9600	chr6	36378200	G	A	1	rs9470265	223	247	0.211473	1	0.000133498	0.150515	0.0391042	0.22807	0.228556	0.0800072	0.000166913	0.342229	0.180952	0.511809
Artery_Tibial.19949	ENSG00000008441.16	NFIX	chr19	12995608	13098796	+	6533	1.04162	969.817	462.048	0.000516703	chr19_13752383_A_G_b38	756775	chr19	13752383	A	G	1	rs115082236	28	32	0.0273973	1	0.00025012	0.21758	0.0589972	0.371153	0.3742	0.117677	0.000157891	0.20761	0.15145	0.279951
Artery_Tibial.6743	ENSG00000120314.18	WDR55	chr5	140664676	140673172	+	4775	1.03161	428.808	445.722	8.48571e-10	chr5_140743648_G_A_b38	78972	chr5	140743648	G	A	1	rs2563288	414	550	0.47089	-1	4.4204e-11	0.151086	0.0224354	9.999e-05	2.24643e-07	1.95624e-07	0.000348347	0.114983	0.094962	0.140905
Artery_Tibial.5362	ENSG00000197712.11	FAM114A1	chr4	38867677	38945739	+	8131	1.03879	1005	453.879	3.64022e-07	chr4_38910863_A_G_b38	43186	chr4	38910863	A	G	1	rs11730661	276	329	0.281678	1	6.17528e-08	0.143766	0.0261655	0.00039996	0.0002646	0.000167799	0.00015131	0.087751	0.054718	0.111776
Artery_Tibial.5727.1	ENSG00000180801.13	ARSJ	chr4	113900284	113979727	-	7862	1.00507	860.324	458.572	0.000654599	chr4_114133775_G_GACAA_b38	154048	chr4	114133775	G	GACAA	1	rs111913457	21	22	0.0188356	1	0.000308307	0.351397	0.0967242	0.422898	0.428217	0.130653	0.000162331	0.277637	0.142119	0.43838
Artery_Tibial.12393	ENSG00000085063.14	CD59	chr11	33702668	33736445	-	7171	1.036	866.344	455.133	1.21555e-41	chr11_33720019_G_C_b38	-16426	chr11	33720019	G	C	1	rs831631	345	418	0.357877	-1	8.32666e-47	-0.439919	0.0275866	9.999e-05	4.45098e-40	2.09148e-39	0.000174322	-0.299856	-0.328176	-0.266503
Brain_Amygdala.20976	ENSG00000186017.14	ZNF566	chr19	36445119	36489648	-	6007	1.03641	482.478	94.1281	0.00109973	chr19_36420874_T_C_b38	-68774	chr19	36420874	T	C	1	rs76859493	19	21	0.0813954	1	0.00060043	-0.558891	0.157889	0.399441	0.394296	0.324173	3.78721e-05	-0.212381	-0.350757	-0.062737
Brain_Amygdala.1809	ENSG00000135870.11	RC3H1	chr1	173931214	174022297	-	5745	1.02739	297.407	96.4336	0.0041063	chr1_173740477_T_G_b38	-281820	chr1	173740477	T	G	1	rs10912676	84	107	0.414729	1	0.00287403	-0.197902	0.0648155	0.70049	0.695417	0.42018	5.90636e-05	-0.067581	-0.146065	0.016798
Brain_Amygdala.20880	ENSG00000153885.14	KCTD15	chr19	33795933	33815763	+	8464	1.01072	1060.24	96.9109	1.81509e-05	chr19_33796481_C_T_b38	548	chr19	33796481	C	T	1	rs28524164	83	109	0.422481	-1	8.94243e-06	-0.318545	0.0681736	0.0174983	0.0181859	0.0564962	1.53789e-05	-0.292487	-0.37337	-0.213045
Brain_Amygdala.17817	ENSG00000140718.20	FTO	chr16	53701692	54158512	+	7740	1.04725	1004.18	96.007	9.45991e-05	chr16_53874572_T_C_b38	172880	chr16	53874572	T	C	1	rs10521305	18	19	0.0736434	1	4.82161e-05	-0.52063	0.122738	0.0774923	0.0793416	0.146601	1.90639e-05	-0.224332	-0.346688	-0.107618
Brain_Amygdala.5868	ENSG00000180801.13	ARSJ	chr4	113900284	113979727	-	7862	1.05154	643.105	93.7016	0.0018264	chr4_113391454_T_A_b38	-588273	chr4	113391454	T	A	1	rs1404566	83	106	0.410853	-1	0.00102058	-0.251738	0.0744714	0.670462	0.671107	0.413108	3.03129e-05	-0.26553	-0.516144	-0.109945
Brain_Amygdala.483	ENSG00000162419.12	GMEB1	chr1	28668732	28719353	+	5909	1.01695	593.525	96.6266	0.00160065	chr1_27676457_C_T_b38	-992275	chr1	27676457	C	T	1	rs12741902	7	7	0.0271318	1	0.00105821	0.979931	0.290844	0.616759	0.606085	0.393744	2.82549e-05	0.468285	0.295763	0.650002
Brain_Amygdala.20024	ENSG00000197563.10	PIGN	chr18	61905255	62187118	-	7500	1.01813	880.129	96.2914	9.0165e-06	chr18_62184868_T_C_b38	-2250	chr18	62184868	T	C	1	rs7235710	86	113	0.437984	-1	3.93737e-06	-0.362614	0.0743977	0.00719928	0.0071847	0.0281917	1.91553e-05	-0.211592	-0.282513	-0.138876
Brain_Amygdala.7785	ENSG00000010030.13	ETV7	chr6	36354091	36387800	-	6969	1.05801	706.831	93.3359	0.000217822	chr6_36553659_A_G_b38	165859	chr6	36553659	A	G	1	rs853877	2	2	0.00775194	1	9.46289e-05	-2.39747	0.590246	0.125125	0.12453	0.18688	2.83395e-05	-6.643856	-6.643856	-6.643856
Brain_Amygdala.352	ENSG00000184677.16	ZBTB40	chr1	22451851	22531157	+	7437	1.04885	860.056	94.0875	0.000260632	chr1_21853180_T_C_b38	-598671	chr1	21853180	T	C	1	rs12049614	92	118	0.457364	1	0.000122995	0.301747	0.0756172	0.175399	0.182246	0.226349	2.24102e-05	0.133093	0.048511	0.193354
Brain_Amygdala.7785.1	ENSG00000010030.13	ETV7	chr6	36354091	36387800	-	6969	1.05801	706.831	93.3359	0.000217822	chr6_36553659_A_G_b38	165859	chr6	36553659	A	G	1	rs853877	2	2	0.00775194	1	9.46289e-05	-2.39747	0.590246	0.125125	0.12453	0.18688	2.83395e-05	-6.643856	-6.643856	-6.643856
Brain_Amygdala.20557	ENSG00000008441.16	NFIX	chr19	12995608	13098796	+	6533	1.0357	858.272	96.1797	0.000206593	chr19_13527738_A_G_b38	532130	chr19	13527738	A	G	1	rs191272047	16	17	0.0658915	1	0.000113631	0.539063	0.134359	0.151667	0.150184	0.204975	2.12249e-05	0.372179	0.193144	0.564595
Brain_Amygdala.6933	ENSG00000120314.18	WDR55	chr5	140664676	140673172	+	4775	0.97452	454.436	98.2719	0.00194531	chr5_140261597_G_A_b38	-403079	chr5	140261597	G	A	1	rs182432118	4	4	0.0155039	1	0.00143299	-1.07312	0.327611	0.60048	0.598848	0.391854	3.02757e-05	-0.425299	-0.747586	-0.112116
Brain_Amygdala.5498	ENSG00000197712.11	FAM114A1	chr4	38867677	38945739	+	8131	1.05072	677.215	90.6852	0.000418663	chr4_38915293_T_G_b38	47616	chr4	38915293	T	G	1	rs4240248	87	112	0.4375	1	0.000157154	0.254673	0.0649175	0.228905	0.225735	0.250514	2.86866e-05	0.202983	0.094503	0.349151
Brain_Amygdala.5868.1	ENSG00000180801.13	ARSJ	chr4	113900284	113979727	-	7862	1.05154	643.105	93.7016	0.0018264	chr4_113391454_T_A_b38	-588273	chr4	113391454	T	A	1	rs1404566	83	106	0.410853	-1	0.00102058	-0.251738	0.0744714	0.670462	0.671107	0.413108	3.03129e-05	-0.26553	-0.516144	-0.109945
Brain_Amygdala.12784	ENSG00000085063.14	CD59	chr11	33702668	33736445	-	7171	1.03284	837.687	96.7383	1.15374e-05	chr11_33718052_G_A_b38	-18393	chr11	33718052	G	A	1	rs831636	84	104	0.403101	1	5.40031e-06	-0.287567	0.0599475	0.00759924	0.00814168	0.0310306	2.14775e-05	-0.213542	-0.277974	-0.104928
Brain_Amygdala.10064	ENSG00000177182.10	CLVS1	chr8	61057158	61500555	+	7212	1.04875	589.958	92.8891	0.000368741	chr8_61471602_C_T_b38	414444	chr8	61471602	C	T	1	rs6994836	32	38	0.147287	-1	0.000163534	-0.375225	0.0959165	0.178718	0.177229	0.223405	3.26557e-05	-0.426092	-0.627074	-0.300081
Brain_Anterior_cingulate_cortex_BA24.21227	ENSG00000186017.14	ZNF566	chr19	36445119	36489648	-	6007	1.06505	477.3	109.454	0.000829458	chr19_35805516_C_T_b38	-684132	chr19	35805516	C	T	1	rs141851824	1	1	0.00340136	1	0.000415606	-2.71085	0.74683	0.301688	0.297279	0.233802	7.16995e-05	-1.611851	-1.71673	-1.71673
Brain_Anterior_cingulate_cortex_BA24.21132	ENSG00000153885.14	KCTD15	chr19	33795933	33815763	+	8464	1.03793	941.723	110.872	0.000109212	chr19_33860443_A_G_b38	64510	chr19	33860443	A	G	1	rs8106908	16	17	0.0578231	-1	4.91767e-05	-0.46457	0.110359	0.0858914	0.0881116	0.115449	3.28212e-05	-0.364635	-0.501693	-0.271881
Brain_Anterior_cingulate_cortex_BA24.18016	ENSG00000140718.20	FTO	chr16	53701692	54158512	+	7740	1.03005	1142.03	115.412	5.21964e-10	chr16_53874572_T_C_b38	172880	chr16	53874572	T	C	1	rs10521305	18	19	0.0646259	1	1.68133e-10	-0.524017	0.0751	9.999e-05	3.825e-07	2.87432e-06	2.62515e-05	-0.344762	-0.591633	-0.272458
Brain_Anterior_cingulate_cortex_BA24.5932	ENSG00000180801.13	ARSJ	chr4	113900284	113979727	-	7862	1.01402	986.743	117.985	0.000714307	chr4_114844057_T_C_b38	864330	chr4	114844057	T	C	1	rs72893322	8	9	0.0306122	1	0.00057879	-0.711143	0.201222	0.497021	0.499193	0.304446	2.85171e-05	-0.8692	-0.996062	-0.087581
Brain_Anterior_cingulate_cortex_BA24.20266	ENSG00000197563.10	PIGN	chr18	61905255	62187118	-	7500	1.04471	843.916	111.361	3.08303e-05	chr18_62346831_C_T_b38	159713	chr18	62346831	C	T	1	rs17720926	52	58	0.197279	1	1.28517e-05	-0.302332	0.0664709	0.0179982	0.0213894	0.0430314	3.75865e-05	-0.188379	-0.26458	-0.119489
Brain_Anterior_cingulate_cortex_BA24.7864	ENSG00000010030.13	ETV7	chr6	36354091	36387800	-	6969	1.01516	786.536	112.099	0.000709285	chr6_36376581_T_G_b38	-11219	chr6	36376581	T	G	1	rs34405021	40	43	0.146259	1	0.000410936	-0.514985	0.141751	0.416563	0.420283	0.278359	3.59395e-05	-0.822165	-1.369621	-0.399615
Brain_Anterior_cingulate_cortex_BA24.358	ENSG00000184677.16	ZBTB40	chr1	22451851	22531157	+	7437	1.05646	850.707	109.967	0.00046839	chr1_21452597_T_C_b38	-999254	chr1	21452597	T	C	1	rs4399126	7	8	0.0272109	-1	0.000228291	0.797428	0.209927	0.307527	0.302718	0.236064	3.89718e-05	0.337242	0.156158	0.40105
Brain_Anterior_cingulate_cortex_BA24.7864.1	ENSG00000010030.13	ETV7	chr6	36354091	36387800	-	6969	1.01516	786.536	112.099	0.000709285	chr6_36376581_T_G_b38	-11219	chr6	36376581	T	G	1	rs34405021	40	43	0.146259	1	0.000410936	-0.514985	0.141751	0.416563	0.420283	0.278359	3.59395e-05	-0.822165	-1.369621	-0.399615
Brain_Anterior_cingulate_cortex_BA24.20803	ENSG00000008441.16	NFIX	chr19	12995608	13098796	+	6533	1.03312	756.518	110.253	0.000335453	chr19_13801256_G_A_b38	805648	chr19	13801256	G	A	1	rs76410232	11	13	0.0442177	1	0.000161104	0.601092	0.154345	0.213889	0.210727	0.193946	4.01041e-05	0.304689	0.150423	0.421081
Brain_Anterior_cingulate_cortex_BA24.6999	ENSG00000120314.18	WDR55	chr5	140664676	140673172	+	4775	1.04642	396.227	108.644	0.00153864	chr5_141256755_C_T_b38	592079	chr5	141256755	C	T	1	rs681014	5	5	0.0170068	1	0.000787446	1.12673	0.3272	0.437309	0.434295	0.283215	8.05716e-05	0.471183	0.129599	0.610042
Brain_Anterior_cingulate_cortex_BA24.5553	ENSG00000197712.11	FAM114A1	chr4	38867677	38945739	+	8131	1.03634	866.465	110.825	0.000119215	chr4_38496856_G_T_b38	-370821	chr4	38496856	G	T	1	rs76505722	7	7	0.0238095	1	5.39316e-05	-0.565881	0.135194	0.0876912	0.0888767	0.11614	3.54541e-05	-0.72534	-1.110547	-0.453492
Brain_Anterior_cingulate_cortex_BA24.5932.1	ENSG00000180801.13	ARSJ	chr4	113900284	113979727	-	7862	1.01402	986.743	117.985	0.000714307	chr4_114844057_T_C_b38	864330	chr4	114844057	T	C	1	rs72893322	8	9	0.0306122	1	0.00057879	-0.711143	0.201222	0.497021	0.499193	0.304446	2.85171e-05	-0.8692	-0.996062	-0.087581
Brain_Anterior_cingulate_cortex_BA24.12917	ENSG00000085063.14	CD59	chr11	33702668	33736445	-	7171	1.05557	806.101	111.17	0.000197516	chr11_33718052_G_A_b38	-18393	chr11	33718052	G	A	1	rs831636	90	106	0.360544	1	9.618e-05	-0.20599	0.0510697	0.131607	0.129423	0.146544	4.0992e-05	-0.166942	-0.23394	-0.097819
Brain_Anterior_cingulate_cortex_BA24.10159	ENSG00000177182.10	CLVS1	chr8	61057158	61500555	+	7212	1.04373	624.857	109.895	0.000932263	chr8_61796224_T_C_b38	739066	chr8	61796224	T	C	1	rs35929132	61	68	0.231293	1	0.000485677	-0.188943	0.0527037	0.424512	0.420509	0.27844	5.05737e-05	-0.248047	-0.390398	-0.106771
Brain_Caudate_basal_ganglia.21566	ENSG00000186017.14	ZNF566	chr19	36445119	36489648	-	6007	0.993004	569.238	141.397	0.00116294	chr19_36779790_C_G_b38	290142	chr19	36779790	C	G	1	rs117909459	18	19	0.0489691	1	0.000699042	0.488834	0.141282	0.495545	0.487785	0.250953	7.64919e-05	0.291626	0.17391	0.378515
Brain_Caudate_basal_ganglia.1853	ENSG00000135870.11	RC3H1	chr1	173931214	174022297	-	5745	1.07065	261.318	131.622	0.000515681	chr1_173290818_C_A_b38	-731479	chr1	173290818	C	A	1	rs114684303	10	10	0.0257732	1	0.000171883	-0.483884	0.12564	0.105037	0.105834	0.0956872	0.000217476	-0.248338	-0.358206	-0.10427
Brain_Caudate_basal_ganglia.21465	ENSG00000153885.14	KCTD15	chr19	33795933	33815763	+	8464	1.03427	1099.39	140.329	2.6617e-14	chr19_33795046_T_C_b38	-887	chr19	33795046	T	C	1	rs3810361	133	173	0.445876	-1	1.4963e-15	-0.288778	0.0324692	9.999e-05	1.25557e-11	9.05802e-11	4.58326e-05	-0.339876	-0.397881	-0.269042
Brain_Caudate_basal_ganglia.18328	ENSG00000140718.20	FTO	chr16	53701692	54158512	+	7740	1.04128	1075.94	140.134	9.5011e-21	chr16_53874572_T_C_b38	172880	chr16	53874572	T	C	1	rs10521305	23	24	0.0618557	1	1.19218e-22	-0.600051	0.0519028	9.999e-05	1.9969e-18	2.96387e-17	4.7959e-05	-0.452557	-0.580466	-0.391668
Brain_Caudate_basal_ganglia.494	ENSG00000162419.12	GMEB1	chr1	28668732	28719353	+	5909	1.04607	644.711	139.232	0.000444826	chr1_27905874_A_G_b38	-762858	chr1	27905874	A	G	1	rs12027173	4	4	0.0103093	1	0.000220625	-1.67934	0.443813	0.231285	0.229985	0.158774	8.13336e-05	-0.71761	-1.1177	-0.387004
Brain_Caudate_basal_ganglia.20592	ENSG00000197563.10	PIGN	chr18	61905255	62187118	-	7500	1.04137	924.579	140.345	1.19169e-11	chr18_62049522_T_C_b38	-137596	chr18	62049522	T	C	1	rs7506067	120	159	0.409794	-1	1.20711e-12	-0.418949	0.0541082	9.999e-05	5.07044e-09	2.58197e-08	5.58268e-05	-0.189001	-0.234845	-0.13684
Brain_Caudate_basal_ganglia.7986	ENSG00000010030.13	ETV7	chr6	36354091	36387800	-	6969	1.04394	736.341	135.818	6.143e-06	chr6_35635195_C_T_b38	-752605	chr6	35635195	C	T	1	rs7740395	68	72	0.185567	-1	1.46771e-06	-0.513163	0.1024	0.00259974	0.00349232	0.00621203	7.07064e-05	-0.674609	-0.869424	-0.467268
Brain_Caudate_basal_ganglia.361	ENSG00000184677.16	ZBTB40	chr1	22451851	22531157	+	7437	1.03615	882.965	136.825	0.000477462	chr1_22439965_C_T_b38	-11886	chr1	22439965	C	T	1	rs12129278	36	39	0.100515	1	0.000210066	0.291664	0.0768102	0.328304	0.327039	0.197194	5.7433e-05	0.186669	0.081046	0.245595
Brain_Caudate_basal_ganglia.7986.1	ENSG00000010030.13	ETV7	chr6	36354091	36387800	-	6969	1.04394	736.341	135.818	6.143e-06	chr6_35635195_C_T_b38	-752605	chr6	35635195	C	T	1	rs7740395	68	72	0.185567	-1	1.46771e-06	-0.513163	0.1024	0.00259974	0.00349232	0.00621203	7.07064e-05	-0.674609	-0.869424	-0.467268
Brain_Caudate_basal_ganglia.21134	ENSG00000008441.16	NFIX	chr19	12995608	13098796	+	6533	1.02749	948.133	141.307	0.000106827	chr19_13710976_A_G_b38	715368	chr19	13710976	A	G	1	rs139428441	5	5	0.0128866	1	5.22346e-05	0.59516	0.142987	0.0907909	0.089326	0.0847412	5.19211e-05	0.300862	-0.057942	0.593075
Brain_Caudate_basal_ganglia.7119	ENSG00000120314.18	WDR55	chr5	140664676	140673172	+	4775	1.03922	428.87	136.645	2.08332e-06	chr5_140806853_G_C_b38	142177	chr5	140806853	G	C	1	rs3756337	140	177	0.456186	1	4.69127e-07	-0.351146	0.0667245	0.00049995	0.000666688	0.00142996	0.000119476	-0.136659	-0.173548	-0.101251
Brain_Caudate_basal_ganglia.13107	ENSG00000085063.14	CD59	chr11	33702668	33736445	-	7171	1.03322	942.52	141.924	2.83857e-07	chr11_33721473_C_T_b38	-14972	chr11	33721473	C	T	1	rs831630	111	133	0.342784	1	8.86607e-08	-0.228011	0.0405956	0.00059994	0.000200636	0.000482844	5.3269e-05	-0.191385	-0.240441	-0.154555
Brain_Caudate_basal_ganglia.10319	ENSG00000177182.10	CLVS1	chr8	61057158	61500555	+	7212	1.00187	706.44	140.36	0.00134889	chr8_61461520_C_A_b38	404362	chr8	61461520	C	A	1	rs13256758	38	39	0.100515	1	0.000784976	0.154928	0.0452188	0.621739	0.613804	0.287076	6.3657e-05	0.343958	0.239524	0.474574
Brain_Cerebellar_Hemisphere.21894	ENSG00000186017.14	ZNF566	chr19	36445119	36489648	-	6007	1.05669	495.459	120.261	1.10725e-05	chr19_36508885_C_T_b38	19237	chr19	36508885	C	T	1	rs8103168	94	114	0.325714	1	3.19782e-06	-0.299176	0.0615484	0.00409959	0.00397229	0.00552337	0.000135342	-0.117654	-0.171378	-0.07489
Brain_Cerebellar_Hemisphere.1871	ENSG00000135870.11	RC3H1	chr1	173931214	174022297	-	5745	1.03368	273.786	120.379	1.04372e-05	chr1_173965589_CA_C_b38	-56708	chr1	173965589	CA	C	1	rs35376093	44	53	0.179054	1	3.02729e-06	-0.306912	0.0629749	0.00189981	0.00230869	0.00339877	0.000227704	-0.179032	-0.242859	-0.134331
Brain_Cerebellar_Hemisphere.21790	ENSG00000153885.14	KCTD15	chr19	33795933	33815763	+	8464	1.03386	1084.22	123.464	3.62609e-14	chr19_33807677_G_A_b38	11744	chr19	33807677	G	A	1	rs35393341	97	116	0.331429	1	2.35639e-15	-0.649901	0.0725588	9.999e-05	1.7214e-11	8.76016e-11	5.75404e-05	-0.498379	-0.585072	-0.410154
Brain_Cerebellar_Hemisphere.18514	ENSG00000140718.20	FTO	chr16	53701692	54158512	+	7740	1.02821	1147.12	125.653	1.284e-07	chr16_53874572_T_C_b38	172880	chr16	53874572	T	C	1	rs10521305	19	20	0.0571429	1	4.38105e-08	-0.554294	0.0954867	9.999e-05	0.000113439	0.00021981	5.33986e-05	-0.339387	-0.435928	-0.216555
Brain_Cerebellar_Hemisphere.6019	ENSG00000180801.13	ARSJ	chr4	113900284	113979727	-	7862	1.04505	793.995	122.093	6.27304e-09	chr4_114115680_C_T_b38	135953	chr4	114115680	C	T	1	rs11734326	20	20	0.0571429	1	9.97409e-10	-0.824987	0.125547	9.999e-05	2.81752e-06	7.08145e-06	8.14317e-05	-1.294247	-1.755366	-0.976106
Brain_Cerebellar_Hemisphere.496	ENSG00000162419.12	GMEB1	chr1	28668732	28719353	+	5909	1.03434	610.542	122.265	0.000431017	chr1_28843647_C_G_b38	174915	chr1	28843647	C	G	1	rs414491	41	44	0.125714	-1	0.00021574	0.297457	0.078217	0.219373	0.217297	0.138954	0.000102337	0.138872	0.058898	0.224279
Brain_Cerebellar_Hemisphere.6902	ENSG00000168944.15	CEP120	chr5	123344885	123423592	-	7269	1.06206	512.71	115.646	0.000956386	chr5_123069615_AG_A_b38	-353977	chr5	123069615	AG	A	1	rs143249483	26	28	0.08	1	0.00035719	-0.22191	0.0605846	0.352713	0.358214	0.192351	0.000132979	-0.061136	-0.145096	-0.008296
Brain_Cerebellar_Hemisphere.20896	ENSG00000197563.10	PIGN	chr18	61905255	62187118	-	7500	1.06458	816.586	120.142	0.000161237	chr18_62214421_C_T_b38	27303	chr18	62214421	C	T	1	rs12150701	92	111	0.317143	1	6.32068e-05	-0.236095	0.0571647	0.102667	0.104964	0.0830254	8.41464e-05	-0.108867	-0.151738	-0.060595
Brain_Cerebellar_Hemisphere.8004	ENSG00000010030.13	ETV7	chr6	36354091	36387800	-	6969	1.02491	883.246	123.412	0.00113588	chr6_37095737_T_C_b38	707937	chr6	37095737	T	C	1	rs58083075	6	6	0.0171429	1	0.000662925	-1.34296	0.385293	0.612607	0.622807	0.272533	6.86077e-05	-3.946661	-6.643856	-0.961029
Brain_Cerebellar_Hemisphere.357	ENSG00000184677.16	ZBTB40	chr1	22451851	22531157	+	7437	1.02181	981.008	123.28	2.74971e-07	chr1_22474966_C_G_b38	23115	chr1	22474966	C	G	1	rs963970	91	113	0.322857	-1	7.46734e-08	-0.321473	0.0564717	0.00029997	0.000223346	0.000408547	6.11455e-05	-0.227793	-0.282447	-0.188817
Brain_Cerebellar_Hemisphere.8004.1	ENSG00000010030.13	ETV7	chr6	36354091	36387800	-	6969	1.02491	883.246	123.412	0.00113588	chr6_37095737_T_C_b38	707937	chr6	37095737	T	C	1	rs58083075	6	6	0.0171429	1	0.000662925	-1.34296	0.385293	0.612607	0.622807	0.272533	6.86077e-05	-3.946661	-6.643856	-0.961029
Brain_Cerebellar_Hemisphere.21450	ENSG00000008441.16	NFIX	chr19	12995608	13098796	+	6533	0.991938	901.012	124.216	0.00222623	chr19_13350405_A_G_b38	354797	chr19	13350405	A	G	1	rs10416497	62	69	0.197143	1	0.00142881	0.19836	0.0609219	0.857755	0.867519	0.334864	6.01851e-05	0.074247	0.02954	0.120657
Brain_Cerebellar_Hemisphere.7077	ENSG00000120314.18	WDR55	chr5	140664676	140673172	+	4775	1.03691	436.487	121.289	5.08485e-07	chr5_140668624_T_C_b38	3948	chr5	140668624	T	C	1	rs2251860	125	163	0.465714	1	1.15494e-07	0.254737	0.0454897	0.00029997	0.000160094	0.000301863	0.000144328	0.111436	0.084026	0.135048
Brain_Cerebellar_Hemisphere.5654	ENSG00000197712.11	FAM114A1	chr4	38867677	38945739	+	8131	1.04155	781.372	117.927	1.57859e-05	chr4_38889813_G_A_b38	22136	chr4	38889813	G	A	1	rs73236664	86	101	0.288571	1	3.82607e-06	0.537834	0.111607	0.00869913	0.0100284	0.0124169	8.18327e-05	0.639448	0.37872	0.918758
Brain_Cerebellar_Hemisphere.6019.1	ENSG00000180801.13	ARSJ	chr4	113900284	113979727	-	7862	1.04505	793.995	122.093	6.27304e-09	chr4_114115680_C_T_b38	135953	chr4	114115680	C	T	1	rs11734326	20	20	0.0571429	1	9.97409e-10	-0.824987	0.125547	9.999e-05	2.81752e-06	7.08145e-06	8.14317e-05	-1.294247	-1.755366	-0.976106
Brain_Cerebellar_Hemisphere.13202	ENSG00000085063.14	CD59	chr11	33702668	33736445	-	7171	1.05835	890.604	123.675	2.21674e-05	chr11_33699873_C_G_b38	-36572	chr11	33699873	C	G	1	rs831614	64	73	0.208571	1	9.31211e-06	-0.235152	0.0510326	0.0126987	0.0151483	0.0176947	7.56863e-05	-0.177202	-0.232678	-0.134169
Brain_Cerebellar_Hemisphere.10375	ENSG00000177182.10	CLVS1	chr8	61057158	61500555	+	7212	1.05174	668.246	120.458	2.50422e-15	chr8_61261036_G_T_b38	203878	chr8	61261036	G	T	1	rs2919317	98	105	0.3	1	5.32675e-17	-0.457794	0.0475958	9.999e-05	4.02209e-13	2.46952e-12	9.88134e-05	-0.406027	-0.494283	-0.324004
Brain_Cerebellum.22187	ENSG00000186017.14	ZNF566	chr19	36445119	36489648	-	6007	1.06543	463.563	147.974	5.34929e-07	chr19_36438378_G_A_b38	-51270	chr19	36438378	G	A	1	rs2967527	118	148	0.354067	1	8.37747e-08	0.312767	0.0558153	9.999e-05	0.000139912	0.000215944	0.000168948	0.146186	0.11499	0.1834
Brain_Cerebellum.22084	ENSG00000153885.14	KCTD15	chr19	33795933	33815763	+	8464	1.06749	978.079	149.987	1.44771e-18	chr19_33799262_G_C_b38	3329	chr19	33799262	G	C	1	rs736239	137	172	0.411483	1	9.99947e-21	-0.656377	0.0613486	9.999e-05	1.3674e-16	8.43478e-16	8.05678e-05	-0.418648	-0.4979	-0.346119
Brain_Cerebellum.18762	ENSG00000140718.20	FTO	chr16	53701692	54158512	+	7740	1.03994	1083.99	154.939	7.72051e-11	chr16_53874572_T_C_b38	172880	chr16	53874572	T	C	1	rs10521305	23	23	0.0550239	1	1.07826e-11	-0.689535	0.0944635	9.999e-05	4.28977e-08	1.07958e-07	6.69109e-05	-0.338256	-0.410163	-0.274633
Brain_Cerebellum.6119	ENSG00000180801.13	ARSJ	chr4	113900284	113979727	-	7862	1.04728	771.29	151.374	3.37264e-10	chr4_114115680_C_T_b38	135953	chr4	114115680	C	T	1	rs11734326	27	27	0.0645933	1	3.19449e-11	-0.892124	0.125546	9.999e-05	1.24426e-07	2.95911e-07	9.6172e-05	-1.044682	-1.302113	-0.742855
Brain_Cerebellum.492	ENSG00000162419.12	GMEB1	chr1	28668732	28719353	+	5909	1.05468	544.865	147.05	0.00110024	chr1_28077604_TTC_T_b38	-591128	chr1	28077604	TTC	T	1	rs71804659	19	19	0.0454545	1	0.000466256	0.444339	0.124492	0.448879	0.424733	0.203852	0.000139212	0.167204	0.10321	0.219261
Brain_Cerebellum.7014	ENSG00000168944.15	CEP120	chr5	123344885	123423592	-	7269	1.05109	599.766	148.486	9.56888e-06	chr5_123477335_A_T_b38	53743	chr5	123477335	A	T	1	rs57408535	151	205	0.490431	1	2.31766e-06	-0.17233	0.0352308	0.00329967	0.00429883	0.00499851	0.00012511	-0.090534	-0.117693	-0.057399
Brain_Cerebellum.21192	ENSG00000197563.10	PIGN	chr18	61905255	62187118	-	7500	1.04922	781.77	149.327	5.42449e-10	chr18_62191568_A_G_b38	4450	chr18	62191568	A	G	1	rs9958695	108	132	0.315789	1	4.00928e-11	-0.39527	0.0559465	9.999e-05	2.01569e-07	4.68933e-07	9.54434e-05	-0.197155	-0.24177	-0.148279
Brain_Cerebellum.8119	ENSG00000010030.13	ETV7	chr6	36354091	36387800	-	6969	1.01638	890.854	154.196	7.91748e-05	chr6_35665679_A_G_b38	-722121	chr6	35665679	A	G	1	rs13192954	19	21	0.0502392	1	3.58698e-05	-0.629899	0.148359	0.0653935	0.0647377	0.0517674	7.56115e-05	-2.314281	-3.691059	-0.910341
Brain_Cerebellum.356	ENSG00000184677.16	ZBTB40	chr1	22451851	22531157	+	7437	1.04321	967.361	152.546	8.03455e-06	chr1_22453334_T_C_b38	1483	chr1	22453334	T	C	1	rs61769193	118	149	0.356459	1	2.60661e-06	0.275383	0.0566049	0.00479952	0.00615867	0.00688679	7.5734e-05	0.142707	0.102035	0.185734
Brain_Cerebellum.8119.1	ENSG00000010030.13	ETV7	chr6	36354091	36387800	-	6969	1.01638	890.854	154.196	7.91748e-05	chr6_35665679_A_G_b38	-722121	chr6	35665679	A	G	1	rs13192954	19	21	0.0502392	1	3.58698e-05	-0.629899	0.148359	0.0653935	0.0647377	0.0517674	7.56115e-05	-2.314281	-3.691059	-0.910341
Brain_Cerebellum.21748	ENSG00000008441.16	NFIX	chr19	12995608	13098796	+	6533	1.05619	846.682	151.687	2.52038e-05	chr19_13472256_C_A_b38	476648	chr19	13472256	C	A	1	rs145639768	9	10	0.0239234	1	8.68203e-06	-0.488942	0.106567	0.0153985	0.016589	0.0165144	8.99979e-05	-0.214018	-0.379075	-0.082127
Brain_Cerebellum.7190	ENSG00000120314.18	WDR55	chr5	140664676	140673172	+	4775	1.03725	413.005	149.509	1.53805e-09	chr5_140668624_T_C_b38	3948	chr5	140668624	T	C	1	rs2251860	143	194	0.464115	1	1.3343e-10	0.282487	0.0412564	9.999e-05	3.6733e-07	8.26197e-07	0.000174151	0.112389	0.085999	0.139907
Brain_Cerebellum.5738	ENSG00000197712.11	FAM114A1	chr4	38867677	38945739	+	8131	1.06797	839.717	148.436	8.09639e-10	chr4_38847640_C_T_b38	-20037	chr4	38847640	C	T	1	rs113347366	102	122	0.291866	1	5.52476e-11	0.645695	0.0921454	9.999e-05	2.51257e-07	5.75243e-07	9.39746e-05	0.709928	0.541515	0.841705
Brain_Cerebellum.6119.1	ENSG00000180801.13	ARSJ	chr4	113900284	113979727	-	7862	1.04728	771.29	151.374	3.37264e-10	chr4_114115680_C_T_b38	135953	chr4	114115680	C	T	1	rs11734326	27	27	0.0645933	1	3.19449e-11	-0.892124	0.125546	9.999e-05	1.24426e-07	2.95911e-07	9.6172e-05	-1.044682	-1.302113	-0.742855
Brain_Cerebellum.13381	ENSG00000085063.14	CD59	chr11	33702668	33736445	-	7171	1.01509	923.579	156.16	5.0671e-06	chr11_33718052_G_A_b38	-18393	chr11	33718052	G	A	1	rs831636	129	159	0.380383	1	2.0706e-06	-0.210206	0.042753	0.00379962	0.00427813	0.00497954	7.26315e-05	-0.145672	-0.196895	-0.112998
Brain_Cerebellum.10525	ENSG00000177182.10	CLVS1	chr8	61057158	61500555	+	7212	1.04357	662.361	151.275	5.11789e-12	chr8_61261036_G_T_b38	203878	chr8	61261036	G	T	1	rs2919317	114	126	0.301435	1	2.94961e-13	-0.46183	0.0582808	9.999e-05	1.42198e-09	4.22361e-09	0.000110726	-0.370457	-0.447189	-0.282572
Brain_Cortex.21678	ENSG00000186017.14	ZNF566	chr19	36445119	36489648	-	6007	0.986509	477.922	146.599	0.000903394	chr19_35619414_G_T_b38	-870234	chr19	35619414	G	T	1	rs199508050	8	8	0.0195122	1	0.0004286	-0.891903	0.248119	0.357372	0.35729	0.19932	0.000100285	-0.430055	-0.622472	-0.213149
Brain_Cortex.21580	ENSG00000153885.14	KCTD15	chr19	33795933	33815763	+	8464	1.05417	876.798	143.602	4.22045e-07	chr19_33800378_C_G_b38	4445	chr19	33800378	C	G	1	rs28609628	136	172	0.419512	1	5.83561e-08	-0.217831	0.0383235	9.999e-05	0.000235473	0.000478041	6.87754e-05	-0.189538	-0.274042	-0.126284
Brain_Cortex.18407	ENSG00000140718.20	FTO	chr16	53701692	54158512	+	7740	1.03507	1118.25	151.932	2.85068e-12	chr16_53874572_T_C_b38	172880	chr16	53874572	T	C	1	rs10521305	20	20	0.0487805	1	3.33788e-13	-0.547554	0.0691415	9.999e-05	1.581e-09	6.98974e-09	5.06755e-05	-0.320553	-0.403545	-0.228223
Brain_Cortex.6063	ENSG00000180801.13	ARSJ	chr4	113900284	113979727	-	7862	1.06147	736.952	146.889	0.00294301	chr4_113010034_A_G_b38	-969693	chr4	113010034	A	G	1	rs11098183	40	43	0.104878	1	0.00162039	0.336085	0.104855	0.873473	0.873943	0.341014	8.37499e-05	0.286232	0.099775	0.491557
Brain_Cortex.494	ENSG00000162419.12	GMEB1	chr1	28668732	28719353	+	5909	1.04656	608.91	147.678	0.000206507	chr1_28291373_T_C_b38	-377359	chr1	28291373	T	C	1	rs112646516	18	18	0.0439024	1	8.73758e-05	0.885153	0.220032	0.106196	0.104986	0.0887107	9.66303e-05	0.343202	0.211411	0.419201
Brain_Cortex.6966	ENSG00000168944.15	CEP120	chr5	123344885	123423592	-	7269	1.05149	579.524	143.183	0.000555259	chr5_123287268_A_G_b38	-136324	chr5	123287268	A	G	1	rs2161260	115	130	0.317073	1	0.000209608	0.207534	0.0547347	0.263699	0.252771	0.161142	0.00010316	0.125629	0.083014	0.178076
Brain_Cortex.20709	ENSG00000197563.10	PIGN	chr18	61905255	62187118	-	7500	1.06553	875.594	148.339	7.12506e-15	chr18_62106277_T_A_b38	-80841	chr18	62106277	T	A	1	rs9319996	132	173	0.421951	-1	2.23027e-16	-0.467433	0.0511451	9.999e-05	1.11731e-12	7.10573e-12	7.13986e-05	-0.222035	-0.267524	-0.189454
Brain_Cortex.8012	ENSG00000010030.13	ETV7	chr6	36354091	36387800	-	6969	1.05428	840.652	148.017	8.11884e-09	chr6_36396042_C_T_b38	8242	chr6	36396042	C	T	1	rs7766404	143	187	0.456098	-1	1.13743e-09	-0.497511	0.0770365	9.999e-05	3.49426e-06	9.8638e-06	7.17577e-05	-0.627989	-0.869779	-0.467315
Brain_Cortex.361	ENSG00000184677.16	ZBTB40	chr1	22451851	22531157	+	7437	1.0676	886.72	145.857	1.4593e-06	chr1_22511451_T_C_b38	59600	chr1	22511451	T	C	1	rs2073168	127	162	0.395122	1	2.99007e-07	-0.27046	0.0506151	0.00069993	0.000800545	0.00145278	7.09625e-05	-0.137924	-0.18908	-0.102097
Brain_Cortex.8012.1	ENSG00000010030.13	ETV7	chr6	36354091	36387800	-	6969	1.05428	840.652	148.017	8.11884e-09	chr6_36396042_C_T_b38	8242	chr6	36396042	C	T	1	rs7766404	143	187	0.456098	-1	1.13743e-09	-0.497511	0.0770365	9.999e-05	3.49426e-06	9.8638e-06	7.17577e-05	-0.627989	-0.869779	-0.467315
Brain_Cortex.21254	ENSG00000008441.16	NFIX	chr19	12995608	13098796	+	6533	1.06287	784.278	144.488	2.63949e-05	chr19_12914982_G_C_b38	-80626	chr19	12914982	G	C	1	rs73505341	4	4	0.0097561	1	7.05923e-06	-1.10204	0.237499	0.0136986	0.0156106	0.0198442	7.90457e-05	-0.495661	-0.696906	-0.401779
Brain_Cortex.7138	ENSG00000120314.18	WDR55	chr5	140664676	140673172	+	4775	1.06276	434.656	146.164	2.38779e-05	chr5_140812147_T_TTTGTTGTTGTTGTTG_b38	147471	chr5	140812147	T	TTTGTTGTTGTTGTTG	1	rs146523095	136	186	0.484375	-1	7.1215e-06	-0.241997	0.0521757	0.00609939	0.0075386	0.0106662	0.000142569	-0.090378	-0.123665	-0.053711
Brain_Cortex.5686	ENSG00000197712.11	FAM114A1	chr4	38867677	38945739	+	8131	1.04675	817.758	143.908	1.91945e-05	chr4_38562718_G_A_b38	-304959	chr4	38562718	G	A	1	rs10026499	102	129	0.314634	1	4.70383e-06	-0.180782	0.0381849	0.0113989	0.0125635	0.0165017	7.19977e-05	-0.196519	-0.25895	-0.117125
Brain_Cortex.6063.1	ENSG00000180801.13	ARSJ	chr4	113900284	113979727	-	7862	1.06147	736.952	146.889	0.00294301	chr4_113010034_A_G_b38	-969693	chr4	113010034	A	G	1	rs11098183	40	43	0.104878	1	0.00162039	0.336085	0.104855	0.873473	0.873943	0.341014	8.37499e-05	0.286232	0.099775	0.491557
Brain_Cortex.13163	ENSG00000085063.14	CD59	chr11	33702668	33736445	-	7171	1.04446	890.933	149.789	5.82019e-14	chr11_33736224_G_A_b38	-221	chr11	33736224	G	A	1	rs2273121	89	104	0.253659	1	3.13428e-15	-0.345654	0.0397055	9.999e-05	1.7747e-11	9.9346e-11	6.55947e-05	-0.260207	-0.303688	-0.201958
Brain_Cortex.10354	ENSG00000177182.10	CLVS1	chr8	61057158	61500555	+	7212	0.989174	781.346	153.93	0.00146785	chr8_61873892_T_C_b38	816734	chr8	61873892	T	C	1	rs77847660	25	26	0.0634146	1	0.000988727	0.204025	0.0608337	0.690821	0.686965	0.294115	6.19311e-05	0.146646	-0.025901	0.26604
Brain_Frontal_Cortex_BA9.21518	ENSG00000186017.14	ZNF566	chr19	36445119	36489648	-	6007	0.985905	541.672	123.939	0.00053034	chr19_35953983_C_G_b38	-535665	chr19	35953983	C	G	1	rs77704333	7	7	0.02	1	0.00029821	1.0221	0.275245	0.254384	0.255942	0.198169	6.09895e-05	0.537727	0.436976	0.810857
Brain_Frontal_Cortex_BA9.1855	ENSG00000135870.11	RC3H1	chr1	173931214	174022297	-	5745	1.03031	285.817	121.75	0.00481461	chr1_173434777_A_G_b38	-587520	chr1	173434777	A	G	1	rs74126392	8	8	0.0228571	1	0.00298561	0.649027	0.214618	0.737657	0.73776	0.362152	0.000136818	0.34911	0.288594	0.469443
Brain_Frontal_Cortex_BA9.21422	ENSG00000153885.14	KCTD15	chr19	33795933	33815763	+	8464	1.02689	1059.93	122.911	3.71977e-05	chr19_33799262_G_C_b38	3329	chr19	33799262	G	C	1	rs736239	109	138	0.394286	1	1.53866e-05	-0.166858	0.0371962	0.0310969	0.0350232	0.0508368	3.64376e-05	-0.158905	-0.240566	-0.08779
Brain_Frontal_Cortex_BA9.18279	ENSG00000140718.20	FTO	chr16	53701692	54158512	+	7740	1.01188	1153.98	125.732	7.82101e-14	chr16_53874572_T_C_b38	172880	chr16	53874572	T	C	1	rs10521305	23	24	0.0685714	1	9.56896e-15	-0.515709	0.0592117	9.999e-05	6.82256e-11	5.97021e-10	3.16486e-05	-0.377802	-0.455445	-0.246029
Brain_Frontal_Cortex_BA9.493	ENSG00000162419.12	GMEB1	chr1	28668732	28719353	+	5909	1.05883	564.057	119.615	0.0016873	chr1_28119919_G_A_b38	-548813	chr1	28119919	G	A	1	rs536823385	5	5	0.0142857	1	0.000846809	1.14705	0.336027	0.595833	0.588392	0.31874	7.67544e-05	0.455761	0.149439	0.947956
Brain_Frontal_Cortex_BA9.20546	ENSG00000197563.10	PIGN	chr18	61905255	62187118	-	7500	1.05963	770.724	119.008	1.62187e-11	chr18_62147035_G_A_b38	-40083	chr18	62147035	G	A	1	rs9320000	114	147	0.42	-1	7.14498e-13	-0.387927	0.0488828	9.999e-05	4.11334e-09	2.78891e-08	5.63309e-05	-0.231406	-0.274436	-0.183629
Brain_Frontal_Cortex_BA9.7970	ENSG00000010030.13	ETV7	chr6	36354091	36387800	-	6969	1.05802	781.868	120.01	2.60599e-06	chr6_36386436_G_A_b38	-1364	chr6	36386436	G	A	1	rs7745687	89	106	0.302857	1	6.17504e-07	0.504354	0.0963491	0.00079992	0.00138488	0.0034288	5.52177e-05	0.643144	0.370719	0.925
Brain_Frontal_Cortex_BA9.361	ENSG00000184677.16	ZBTB40	chr1	22451851	22531157	+	7437	1.03945	918.38	121.012	3.05084e-05	chr1_22524941_T_G_b38	73090	chr1	22524941	T	G	1	rs10917246	106	135	0.385714	1	1.05801e-05	-0.246235	0.0537975	0.020298	0.0235814	0.0373355	4.40185e-05	-0.118406	-0.192169	-0.07591
Brain_Frontal_Cortex_BA9.7970.1	ENSG00000010030.13	ETV7	chr6	36354091	36387800	-	6969	1.05802	781.868	120.01	2.60599e-06	chr6_36386436_G_A_b38	-1364	chr6	36386436	G	A	1	rs7745687	89	106	0.302857	1	6.17504e-07	0.504354	0.0963491	0.00079992	0.00138488	0.0034288	5.52177e-05	0.643144	0.370719	0.925
Brain_Frontal_Cortex_BA9.7101	ENSG00000120314.18	WDR55	chr5	140664676	140673172	+	4775	1.05749	422.496	119.298	5.74302e-05	chr5_140736975_A_G_b38	72299	chr5	140736975	A	G	1	rs2531361	82	95	0.271429	1	1.86278e-05	0.331091	0.074589	0.0160984	0.0188683	0.0313641	0.000101991	0.14033	0.074905	0.180377
Brain_Frontal_Cortex_BA9.5633	ENSG00000197712.11	FAM114A1	chr4	38867677	38945739	+	8131	1.10656	877.382	119.338	0.00100002	chr4_39641117_A_G_b38	773440	chr4	39641117	A	G	1	rs1552291	83	95	0.271429	-1	0.000464146	-0.147089	0.0409892	0.547893	0.53637	0.30295	5.78988e-05	-0.199548	-0.312024	-0.122843
Brain_Frontal_Cortex_BA9.13093	ENSG00000085063.14	CD59	chr11	33702668	33736445	-	7171	1.02404	899.768	124.783	2.42735e-12	chr11_33721473_C_T_b38	-14972	chr11	33721473	C	T	1	rs831630	102	122	0.348571	1	3.10551e-13	-0.295527	0.0365432	9.999e-05	1.33845e-09	9.72316e-09	4.2475e-05	-0.232166	-0.266224	-0.182017
Brain_Frontal_Cortex_BA9.10301	ENSG00000177182.10	CLVS1	chr8	61057158	61500555	+	7212	1.03318	734.992	123.675	0.000245384	chr8_61208678_T_TC_b38	151520	chr8	61208678	T	TC	1	rs11404757	130	171	0.488571	1	0.000127163	0.120899	0.0306375	0.152801	0.153474	0.143897	5.37679e-05	0.084198	0.009582	0.170907
Brain_Hippocampus.21287	ENSG00000186017.14	ZNF566	chr19	36445119	36489648	-	6007	1.02424	517.547	114.099	0.000586218	chr19_36431223_A_G_b38	-58425	chr19	36431223	A	G	1	rs62113873	11	11	0.0333333	1	0.000319351	-0.712864	0.192558	0.252906	0.251203	0.218564	5.40378e-05	-0.312683	-0.4817	-0.148138
Brain_Hippocampus.1844	ENSG00000135870.11	RC3H1	chr1	173931214	174022297	-	5745	1.00496	313.211	116.016	0.00502115	chr1_173939296_C_T_b38	-83001	chr1	173939296	C	T	1	rs149647582	18	19	0.0575758	1	0.00358279	0.386462	0.130167	0.793185	0.791831	0.39536	8.25847e-05	0.207201	0.103206	0.339307
Brain_Hippocampus.21186	ENSG00000153885.14	KCTD15	chr19	33795933	33815763	+	8464	1.03172	948.366	112.097	2.58922e-06	chr19_33795046_T_C_b38	-887	chr19	33795046	T	C	1	rs3810361	114	145	0.439394	-1	6.86012e-07	-0.211929	0.0405079	0.00139986	0.00199923	0.00646453	3.03759e-05	-0.214746	-0.283848	-0.147674
Brain_Hippocampus.18057	ENSG00000140718.20	FTO	chr16	53701692	54158512	+	7740	1.04485	1010.38	113.843	6.6932e-08	chr16_53874572_T_C_b38	172880	chr16	53874572	T	C	1	rs10521305	18	18	0.0545455	1	1.52527e-08	-0.526606	0.086976	9.999e-05	4.31094e-05	0.000213479	3.00036e-05	-0.302388	-0.411079	-0.222317
Brain_Hippocampus.5930	ENSG00000180801.13	ARSJ	chr4	113900284	113979727	-	7862	1.04342	729.22	112.085	4.01257e-05	chr4_114921552_T_A_b38	941825	chr4	114921552	T	A	1	rs920577	13	14	0.0424242	1	1.43855e-05	-0.674185	0.149289	0.0217978	0.0242658	0.0487856	4.13433e-05	-0.836294	-1.815503	-0.193563
Brain_Hippocampus.495	ENSG00000162419.12	GMEB1	chr1	28668732	28719353	+	5909	1.05429	593.975	112.402	0.000259535	chr1_29604465_C_T_b38	935733	chr1	29604465	C	T	1	rs10914306	66	77	0.233333	1	0.000116788	0.36938	0.0928468	0.125125	0.125789	0.14906	5.29052e-05	0.155246	0.101422	0.224437
Brain_Hippocampus.6823	ENSG00000168944.15	CEP120	chr5	123344885	123423592	-	7269	1.07723	486.059	105.664	0.000994529	chr5_123817092_CATT_C_b38	393500	chr5	123817092	CATT	C	1	rs34326815	25	27	0.0818182	1	0.000341056	-0.313701	0.0851633	0.360202	0.347044	0.258793	7.03886e-05	-0.192852	-0.274201	-0.116161
Brain_Hippocampus.20318	ENSG00000197563.10	PIGN	chr18	61905255	62187118	-	7500	1.06605	867.001	112.634	2.66041e-08	chr18_62123808_A_G_b38	-63310	chr18	62123808	A	G	1	rs4274523	109	141	0.427273	-1	4.5987e-09	-0.280613	0.0445285	9.999e-05	1.10658e-05	6.30478e-05	3.78765e-05	-0.231388	-0.292008	-0.189951
Brain_Hippocampus.7860	ENSG00000010030.13	ETV7	chr6	36354091	36387800	-	6969	1.02259	788.451	112.805	0.000466523	chr6_36513961_A_C_b38	126161	chr6	36513961	A	C	1	rs9470303	4	4	0.0121212	1	0.00022928	-1.6922	0.445948	0.302691	0.297421	0.23877	3.5239e-05	-6.643856	-6.643856	-6.643856
Brain_Hippocampus.361	ENSG00000184677.16	ZBTB40	chr1	22451851	22531157	+	7437	1.03871	940.192	112.915	6.18288e-06	chr1_22601514_CA_C_b38	149663	chr1	22601514	CA	C	2	rs561847471	6	6	0.0184049	1	1.9671e-06	-1.04218	0.208807	0.00469953	0.00466966	0.0133407	3.14879e-05	-0.732871	-0.85953	-0.519425
Brain_Hippocampus.7860.1	ENSG00000010030.13	ETV7	chr6	36354091	36387800	-	6969	1.02259	788.451	112.805	0.000466523	chr6_36513961_A_C_b38	126161	chr6	36513961	A	C	1	rs9470303	4	4	0.0121212	1	0.00022928	-1.6922	0.445948	0.302691	0.297421	0.23877	3.5239e-05	-6.643856	-6.643856	-6.643856
Brain_Hippocampus.20861	ENSG00000008441.16	NFIX	chr19	12995608	13098796	+	6533	1.06826	962.218	115.063	0.0012213	chr19_12626856_C_T_b38	-368752	chr19	12626856	C	T	1	rs113200462	4	4	0.0121212	1	0.000748473	-0.888514	0.25706	0.670462	0.664589	0.360268	3.44087e-05	-0.523414	-0.786218	-0.201282
Brain_Hippocampus.6992	ENSG00000120314.18	WDR55	chr5	140664676	140673172	+	4775	1.0497	426.316	111.011	0.000249781	chr5_140669122_A_G_b38	4446	chr5	140669122	A	G	1	rs35983033	31	32	0.0969697	1	0.000101334	0.459719	0.114463	0.0881912	0.0883247	0.119664	7.24369e-05	0.213683	0.105122	0.294502
Brain_Hippocampus.5560	ENSG00000197712.11	FAM114A1	chr4	38867677	38945739	+	8131	1.03076	917.139	112.927	2.23546e-07	chr4_38910863_A_G_b38	43186	chr4	38910863	A	G	1	rs11730661	85	96	0.290909	1	5.05005e-08	0.293731	0.0506207	9.999e-05	0.000155792	0.00067684	3.12918e-05	0.329297	0.21799	0.449426
Brain_Hippocampus.5930.1	ENSG00000180801.13	ARSJ	chr4	113900284	113979727	-	7862	1.04342	729.22	112.085	4.01257e-05	chr4_114921552_T_A_b38	941825	chr4	114921552	T	A	1	rs920577	13	14	0.0424242	1	1.43855e-05	-0.674185	0.149289	0.0217978	0.0242658	0.0487856	4.13433e-05	-0.836294	-1.815503	-0.193563
Brain_Hippocampus.12919	ENSG00000085063.14	CD59	chr11	33702668	33736445	-	7171	1.04365	850.138	114.539	1.33045e-07	chr11_33739258_C_T_b38	2813	chr11	33739258	C	T	1	rs10742305	82	99	0.3	1	3.56387e-08	-0.250393	0.042609	9.999e-05	7.46311e-05	0.000353826	3.54946e-05	-0.230816	-0.297646	-0.159521
Brain_Hippocampus.10158	ENSG00000177182.10	CLVS1	chr8	61057158	61500555	+	7212	1.0442	648.086	112.671	0.000434409	chr8_60998661_G_T_b38	-58497	chr8	60998661	G	T	1	rs80084129	2	2	0.00606061	1	0.000210104	-1.13564	0.297386	0.226522	0.226919	0.20777	4.66586e-05	-6.643856	-6.643856	-6.643856
Brain_Hypothalamus.21868	ENSG00000186017.14	ZNF566	chr19	36445119	36489648	-	6007	1.05742	443.843	114.448	0.000463824	chr19_35595199_A_C_b38	-894449	chr19	35595199	A	C	1	rs6510500	5	5	0.0147059	1	0.000189913	-1.31544	0.342382	0.162685	0.165233	0.180771	6.79358e-05	-0.534783	-0.738325	-0.404519
Brain_Hypothalamus.1886	ENSG00000135870.11	RC3H1	chr1	173931214	174022297	-	5745	1.05352	256.883	114.55	0.00119986	chr1_173175494_G_T_b38	-846803	chr1	173175494	G	T	1	rs41264564	1	1	0.00294118	1	0.000557847	-2.41748	0.683103	0.236531	0.242425	0.222737	0.000115636	-1.279702	-1.356169	-1.356169
Brain_Hypothalamus.21768	ENSG00000153885.14	KCTD15	chr19	33795933	33815763	+	8464	1.02486	1011.87	118.066	2.64692e-07	chr19_33795761_T_C_b38	-172	chr19	33795761	T	C	1	rs285677	102	122	0.358824	-1	6.59452e-08	-0.304783	0.0531745	0.00019998	0.000215959	0.000944092	2.62337e-05	-0.291214	-0.360683	-0.201288
Brain_Hypothalamus.18575	ENSG00000140718.20	FTO	chr16	53701692	54158512	+	7740	1.0209	1153.46	122.472	1.62565e-09	chr16_53874572_T_C_b38	172880	chr16	53874572	T	C	1	rs10521305	19	20	0.0588235	1	5.14207e-10	-0.552918	0.0822704	9.999e-05	1.41073e-06	9.48574e-06	2.26481e-05	-0.355335	-0.468995	-0.242597
Brain_Hypothalamus.6110	ENSG00000180801.13	ARSJ	chr4	113900284	113979727	-	7862	1.06113	637.898	114.042	0.000652718	chr4_114355345_C_T_b38	375618	chr4	114355345	C	T	1	rs55865513	126	168	0.494118	1	0.000272254	0.212641	0.0568158	0.310484	0.312315	0.255039	4.79407e-05	0.328901	0.185106	0.508844
Brain_Hypothalamus.503	ENSG00000162419.12	GMEB1	chr1	28668732	28719353	+	5909	1.06742	510.081	114.156	0.000923362	chr1_27881816_A_G_b38	-786916	chr1	27881816	A	G	1	rs34631302	114	147	0.432353	-1	0.000405834	-0.298933	0.0823442	0.345053	0.343929	0.267474	6.13886e-05	-0.108201	-0.169996	-0.073242
Brain_Hypothalamus.7040	ENSG00000168944.15	CEP120	chr5	123344885	123423592	-	7269	1.02131	610.831	116.81	0.000397981	chr5_124262547_T_C_b38	838955	chr5	124262547	T	C	1	rs318005	48	52	0.152941	1	0.000186356	-0.253243	0.0658255	0.205333	0.207262	0.204943	4.28379e-05	-0.212043	-0.283694	-0.157236
Brain_Hypothalamus.20880	ENSG00000197563.10	PIGN	chr18	61905255	62187118	-	7500	1.04624	782.897	116.327	2.21316e-06	chr18_62037635_C_T_b38	-149483	chr18	62037635	C	T	1	rs7243674	109	141	0.414706	-1	5.60209e-07	-0.275068	0.052231	0.00109989	0.00126435	0.00451219	3.68961e-05	-0.141311	-0.190566	-0.084575
Brain_Hypothalamus.8089	ENSG00000010030.13	ETV7	chr6	36354091	36387800	-	6969	1.08152	709.184	114.283	0.000756251	chr6_35581416_G_GCCAACATGGTGAAACC_b38	-806384	chr6	35581416	G	GCCAACATGGTGAAACC	1	rs371160630	47	48	0.149068	-1	0.000326356	-0.484872	0.131333	0.387684	0.376429	0.279139	4.65195e-05	-0.874099	-1.098827	-0.63904
Brain_Hypothalamus.368	ENSG00000184677.16	ZBTB40	chr1	22451851	22531157	+	7437	1.015	907.057	118.27	3.02188e-05	chr1_22427380_G_A_b38	-24471	chr1	22427380	G	A	1	rs7537799	90	110	0.323529	1	1.21637e-05	-0.265554	0.058364	0.0259974	0.0254523	0.0527247	2.81159e-05	-0.144994	-0.21294	-0.105036
Brain_Hypothalamus.8089.1	ENSG00000010030.13	ETV7	chr6	36354091	36387800	-	6969	1.08152	709.184	114.283	0.000756251	chr6_35581416_G_GCCAACATGGTGAAACC_b38	-806384	chr6	35581416	G	GCCAACATGGTGAAACC	1	rs371160630	47	48	0.149068	-1	0.000326356	-0.484872	0.131333	0.387684	0.376429	0.279139	4.65195e-05	-0.874099	-1.098827	-0.63904
Brain_Hypothalamus.21432	ENSG00000008441.16	NFIX	chr19	12995608	13098796	+	6533	1.08668	971.923	120.237	0.000898384	chr19_12433160_G_A_b38	-562448	chr19	12433160	G	A	1	rs62110661	4	4	0.0117647	1	0.000553841	-0.517136	0.14604	0.550908	0.543362	0.336622	3.45885e-05	-0.766583	-1.275727	-0.358322
Brain_Hypothalamus.7214	ENSG00000120314.18	WDR55	chr5	140664676	140673172	+	4775	1.03703	456.543	118.79	6.05469e-06	chr5_140669122_A_G_b38	4446	chr5	140669122	A	G	1	rs35983033	34	36	0.105882	1	2.20151e-06	0.500185	0.10093	0.00139986	0.00218394	0.00723409	6.10304e-05	0.211209	0.098592	0.303759
Brain_Hypothalamus.5716	ENSG00000197712.11	FAM114A1	chr4	38867677	38945739	+	8131	1.08854	780.691	113.128	3.32133e-06	chr4_39670406_A_G_b38	802729	chr4	39670406	A	G	1	rs138427276	18	18	0.0529412	1	6.16477e-07	0.714734	0.136269	0.00079992	0.0014686	0.00516532	4.33513e-05	0.553747	0.363456	1.139723
Brain_Hypothalamus.6110.1	ENSG00000180801.13	ARSJ	chr4	113900284	113979727	-	7862	1.06113	637.898	114.042	0.000652718	chr4_114355345_C_T_b38	375618	chr4	114355345	C	T	1	rs55865513	126	168	0.494118	1	0.000272254	0.212641	0.0568158	0.310484	0.312315	0.255039	4.79407e-05	0.328901	0.185106	0.508844
Brain_Hypothalamus.13301	ENSG00000085063.14	CD59	chr11	33702668	33736445	-	7171	1.03125	939.042	121.824	1.0539e-05	chr11_33721473_C_T_b38	-14972	chr11	33721473	C	T	1	rs831630	99	119	0.35	1	5.31818e-06	-0.250307	0.0527061	0.00789921	0.00840988	0.0222285	2.90009e-05	-0.207509	-0.254121	-0.170154
Brain_Hypothalamus.10461	ENSG00000177182.10	CLVS1	chr8	61057158	61500555	+	7212	1.05181	647.992	117.317	0.00114994	chr8_61034539_G_A_b38	-22619	chr8	61034539	G	A	1	rs7814400	91	103	0.302941	-1	0.000619482	-0.165475	0.0471636	0.515183	0.501066	0.323302	4.55462e-05	-0.207671	-0.289778	-0.101533
Brain_Nucleus_accumbens_basal_ganglia.1883	ENSG00000135870.11	RC3H1	chr1	173931214	174022297	-	5745	1.03577	280.332	142.604	1.17834e-05	chr1_174847215_G_T_b38	824918	chr1	174847215	G	T	1	rs61828115	34	36	0.0891089	1	2.99739e-06	-0.419571	0.0866763	0.00159984	0.00264698	0.00500664	0.000173899	-0.242379	-0.356704	-0.178743
Brain_Nucleus_accumbens_basal_ganglia.21607	ENSG00000153885.14	KCTD15	chr19	33795933	33815763	+	8464	1.04064	936.775	143.759	1.9201e-08	chr19_33796481_C_T_b38	548	chr19	33796481	C	T	1	rs28524164	142	185	0.457921	-1	2.43082e-09	-0.237956	0.0376518	9.999e-05	1.13355e-05	3.61057e-05	5.29207e-05	-0.278177	-0.350913	-0.22536
Brain_Nucleus_accumbens_basal_ganglia.18439	ENSG00000140718.20	FTO	chr16	53701692	54158512	+	7740	1.02754	1079.89	148.537	3.26646e-25	chr16_53874572_T_C_b38	172880	chr16	53874572	T	C	1	rs10521305	25	26	0.0643564	1	2.34843e-27	-0.648959	0.0493274	9.999e-05	8.94257e-23	2.11042e-21	4.38793e-05	-0.636153	-0.727739	-0.531576
Brain_Nucleus_accumbens_basal_ganglia.6078	ENSG00000180801.13	ARSJ	chr4	113900284	113979727	-	7862	1.0509	726.273	143.712	0.000260918	chr4_113537246_G_A_b38	-442481	chr4	113537246	G	A	1	rs734348	125	148	0.366337	1	0.000105568	0.192594	0.0484449	0.154261	0.154763	0.125639	7.06681e-05	0.252642	0.117925	0.400028
Brain_Nucleus_accumbens_basal_ganglia.491	ENSG00000162419.12	GMEB1	chr1	28668732	28719353	+	5909	1.05978	596.743	144.788	0.000462167	chr1_28125638_G_A_b38	-543094	chr1	28125638	G	A	1	rs115029129	7	7	0.0173267	1	0.000211595	-1.05914	0.279406	0.215176	0.216527	0.155808	8.85858e-05	-0.347118	-0.523481	-0.078392
Brain_Nucleus_accumbens_basal_ganglia.6990	ENSG00000168944.15	CEP120	chr5	123344885	123423592	-	7269	1.05523	591.973	142.019	0.000278756	chr5_123112618_A_G_b38	-310974	chr5	123112618	A	G	1	rs6862547	1	1	0.00247525	1	0.000103445	-1.54448	0.387979	0.131175	0.134127	0.114194	8.79622e-05	-1.414103	-1.477841	-1.477841
Brain_Nucleus_accumbens_basal_ganglia.20724	ENSG00000197563.10	PIGN	chr18	61905255	62187118	-	7500	1.03901	946.637	148.616	2.63679e-06	chr18_62095356_C_T_b38	-91762	chr18	62095356	C	T	1	rs583873	34	38	0.0940594	-1	9.34835e-07	-0.474811	0.09308	0.0019998	0.00194003	0.00380459	5.20786e-05	-0.197468	-0.280073	-0.098988
Brain_Nucleus_accumbens_basal_ganglia.8050	ENSG00000010030.13	ETV7	chr6	36354091	36387800	-	6969	1.06194	762.876	143.079	1.5322e-05	chr6_36427984_G_A_b38	40184	chr6	36427984	G	A	1	rs4713975	40	43	0.106436	1	4.18513e-06	-0.588548	0.123533	0.0079992	0.00858209	0.0136611	6.97911e-05	-0.777615	-1.040449	-0.463732
Brain_Nucleus_accumbens_basal_ganglia.359	ENSG00000184677.16	ZBTB40	chr1	22451851	22531157	+	7437	1.06365	985.879	146.797	0.000442171	chr1_21699671_G_A_b38	-752180	chr1	21699671	G	A	1	rs140790710	6	6	0.0148515	1	0.000222854	0.874076	0.231443	0.328197	0.323666	0.199561	5.43099e-05	0.4575	0.316177	0.672506
Brain_Nucleus_accumbens_basal_ganglia.8050.1	ENSG00000010030.13	ETV7	chr6	36354091	36387800	-	6969	1.06194	762.876	143.079	1.5322e-05	chr6_36427984_G_A_b38	40184	chr6	36427984	G	A	1	rs4713975	40	43	0.106436	1	4.18513e-06	-0.588548	0.123533	0.0079992	0.00858209	0.0136611	6.97911e-05	-0.777615	-1.040449	-0.463732
Brain_Nucleus_accumbens_basal_ganglia.21276	ENSG00000008441.16	NFIX	chr19	12995608	13098796	+	6533	1.08143	849.64	144.851	0.000925195	chr19_13789543_T_A_b38	793935	chr19	13789543	T	A	1	rs7251700	102	120	0.29703	1	0.000459068	-0.104012	0.0290805	0.51973	0.506697	0.2612	6.67499e-05	-0.077074	-0.13125	-0.031948
Brain_Nucleus_accumbens_basal_ganglia.7167	ENSG00000120314.18	WDR55	chr5	140664676	140673172	+	4775	1.0491	455.731	144.724	1.78159e-05	chr5_140763094_C_A_b38	98418	chr5	140763094	C	A	1	rs75436533	32	34	0.0841584	1	5.61644e-06	0.490703	0.104487	0.00479952	0.00624817	0.0104944	0.000111937	0.193037	0.111459	0.299735
Brain_Nucleus_accumbens_basal_ganglia.5699	ENSG00000197712.11	FAM114A1	chr4	38867677	38945739	+	8131	1.05196	840.781	141.956	1.5647e-10	chr4_38907022_G_A_b38	39345	chr4	38907022	G	A	1	rs10030125	120	150	0.371287	1	8.07337e-12	0.250681	0.0339941	9.999e-05	5.64483e-08	2.52725e-07	6.12613e-05	0.25066	0.192225	0.316973
Brain_Nucleus_accumbens_basal_ganglia.6078.1	ENSG00000180801.13	ARSJ	chr4	113900284	113979727	-	7862	1.0509	726.273	143.712	0.000260918	chr4_113537246_G_A_b38	-442481	chr4	113537246	G	A	1	rs734348	125	148	0.366337	1	0.000105568	0.192594	0.0484449	0.154261	0.154763	0.125639	7.06681e-05	0.252642	0.117925	0.400028
Brain_Nucleus_accumbens_basal_ganglia.13194	ENSG00000085063.14	CD59	chr11	33702668	33736445	-	7171	1.04487	822.799	146.259	2.20016e-08	chr11_33701277_C_T_b38	-35168	chr11	33701277	C	T	1	rs831616	103	120	0.29703	1	3.86538e-09	-0.290985	0.0467058	9.999e-05	1.08753e-05	3.46965e-05	6.11235e-05	-0.227081	-0.30612	-0.150255
Brain_Nucleus_accumbens_basal_ganglia.10399	ENSG00000177182.10	CLVS1	chr8	61057158	61500555	+	7212	1.00874	726.613	148.758	0.000556594	chr8_60928255_G_A_b38	-128903	chr8	60928255	G	A	1	rs62525907	32	34	0.0841584	1	0.000314831	-0.169464	0.0460245	0.331128	0.328578	0.20119	6.1008e-05	-0.175427	-0.392805	0.045187
Brain_Putamen_basal_ganglia.20750	ENSG00000186017.14	ZNF566	chr19	36445119	36489648	-	6007	1.09893	425.077	111.947	0.00492025	chr19_35514119_C_T_b38	-975529	chr19	35514119	C	T	1	rs113422293	5	5	0.0147059	1	0.00243405	-0.93329	0.301849	0.856287	0.856207	0.384723	0.000116845	-0.499924	-0.674831	-0.220363
Brain_Putamen_basal_ganglia.1793	ENSG00000135870.11	RC3H1	chr1	173931214	174022297	-	5745	1.0731	266.753	113.928	0.00443112	chr1_174035869_C_T_b38	13572	chr1	174035869	C	T	1	rs36013663	32	33	0.0970588	1	0.00236069	-0.284704	0.0917909	0.667333	0.66555	0.332705	0.000170847	-0.106598	-0.199113	-0.042361
Brain_Putamen_basal_ganglia.20653	ENSG00000153885.14	KCTD15	chr19	33795933	33815763	+	8464	1.05513	956.743	116.251	1.86403e-11	chr19_33795046_T_C_b38	-887	chr19	33795046	T	C	1	rs3810361	120	156	0.458824	-1	1.21258e-12	-0.268126	0.0340687	9.999e-05	6.50914e-09	4.48526e-08	4.47788e-05	-0.317009	-0.387335	-0.241322
Brain_Putamen_basal_ganglia.17613	ENSG00000140718.20	FTO	chr16	53701692	54158512	+	7740	1.04769	1055.2	119.044	7.34716e-10	chr16_53874572_T_C_b38	172880	chr16	53874572	T	C	1	rs10521305	21	22	0.0647059	1	1.22108e-10	-0.473683	0.0676636	9.999e-05	3.88109e-07	1.99244e-06	3.95505e-05	-0.342253	-0.419752	-0.265245
Brain_Putamen_basal_ganglia.5800	ENSG00000180801.13	ARSJ	chr4	113900284	113979727	-	7862	1.05988	730.603	116.022	1.20741e-05	chr4_113979772_T_A_b38	45	chr4	113979772	T	A	1	rs7437952	126	169	0.497059	1	3.59675e-06	0.237641	0.0490851	0.00419958	0.00644287	0.0129511	5.96174e-05	0.430337	0.316297	0.576501
Brain_Putamen_basal_ganglia.481	ENSG00000162419.12	GMEB1	chr1	28668732	28719353	+	5909	0.991738	604.271	119.184	0.00186465	chr1_28855013_A_G_b38	186281	chr1	28855013	A	G	1	rs508448	119	159	0.467647	1	0.00115547	0.301583	0.0907458	0.683743	0.679587	0.336567	5.60812e-05	0.115174	0.061012	0.197656
Brain_Putamen_basal_ganglia.6670	ENSG00000168944.15	CEP120	chr5	123344885	123423592	-	7269	1.06782	523.72	111.554	0.000113817	chr5_122600480_G_A_b38	-823112	chr5	122600480	G	A	1	rs60538551	57	65	0.191176	1	3.08298e-05	-0.274651	0.0635893	0.0439956	0.0463346	0.0625179	8.54751e-05	-0.09254	-0.154904	-0.053192
Brain_Putamen_basal_ganglia.19800	ENSG00000197563.10	PIGN	chr18	61905255	62187118	-	7500	1.02988	858.708	118.155	2.09829e-09	chr18_62156167_A_G_b38	-30951	chr18	62156167	A	G	1	rs17643034	110	143	0.420588	-1	3.29417e-10	-0.445443	0.0654299	9.999e-05	1.19805e-06	5.68362e-06	4.55826e-05	-0.212315	-0.254986	-0.173811
Brain_Putamen_basal_ganglia.7678	ENSG00000010030.13	ETV7	chr6	36354091	36387800	-	6969	1.00669	747.872	117.597	0.000648843	chr6_36580791_C_T_b38	192991	chr6	36580791	C	T	1	rs7738559	80	91	0.267647	1	0.000335283	0.403535	0.109527	0.378307	0.3813	0.245926	4.80023e-05	0.383134	0.206022	0.633314
Brain_Putamen_basal_ganglia.7678.1	ENSG00000010030.13	ETV7	chr6	36354091	36387800	-	6969	1.00669	747.872	117.597	0.000648843	chr6_36580791_C_T_b38	192991	chr6	36580791	C	T	1	rs7738559	80	91	0.267647	1	0.000335283	0.403535	0.109527	0.378307	0.3813	0.245926	4.80023e-05	0.383134	0.206022	0.633314
Brain_Putamen_basal_ganglia.20331	ENSG00000008441.16	NFIX	chr19	12995608	13098796	+	6533	1.04284	882.241	118.117	7.93563e-05	chr19_13296281_C_G_b38	300673	chr19	13296281	C	G	1	rs4926261	124	153	0.45	-1	3.45982e-05	0.155071	0.0361475	0.0576942	0.0591801	0.0746232	4.64942e-05	0.112282	0.062116	0.164361
Brain_Putamen_basal_ganglia.6839	ENSG00000120314.18	WDR55	chr5	140664676	140673172	+	4775	1.028	453.147	118.358	0.00418151	chr5_140806853_G_C_b38	142177	chr5	140806853	G	C	1	rs3756337	120	149	0.438235	1	0.0026799	-0.226853	0.0741082	0.841176	0.843521	0.381102	8.57831e-05	-0.09854	-0.156374	-0.054083
Brain_Putamen_basal_ganglia.5432	ENSG00000197712.11	FAM114A1	chr4	38867677	38945739	+	8131	1.01101	849.279	116.137	0.000638663	chr4_38910863_A_G_b38	43186	chr4	38910863	A	G	1	rs11730661	84	94	0.276471	1	0.000302066	0.223781	0.0602596	0.413636	0.413365	0.256639	4.29687e-05	0.157816	0.078165	0.257527
Brain_Putamen_basal_ganglia.5800.1	ENSG00000180801.13	ARSJ	chr4	113900284	113979727	-	7862	1.05988	730.603	116.022	1.20741e-05	chr4_113979772_T_A_b38	45	chr4	113979772	T	A	1	rs7437952	126	169	0.497059	1	3.59675e-06	0.237641	0.0490851	0.00419958	0.00644287	0.0129511	5.96174e-05	0.430337	0.316297	0.576501
Brain_Putamen_basal_ganglia.12612	ENSG00000085063.14	CD59	chr11	33702668	33736445	-	7171	1.04379	881.864	119.412	1.28256e-07	chr11_33718052_G_A_b38	-18393	chr11	33718052	G	A	1	rs831636	106	128	0.376471	1	3.55973e-08	-0.246957	0.0421286	9.999e-05	7.45332e-05	0.000255479	4.66721e-05	-0.205411	-0.275072	-0.145492
Brain_Putamen_basal_ganglia.9924	ENSG00000177182.10	CLVS1	chr8	61057158	61500555	+	7212	1.05073	728.176	118.32	0.000519994	chr8_60093291_T_C_b38	-963867	chr8	60093291	T	C	1	rs2688650	95	122	0.358824	1	0.00027458	-0.122572	0.032771	0.294066	0.292129	0.210842	5.79309e-05	-0.186818	-0.341447	-0.112677
Brain_Spinal_cord_cervical_c-1.21509	ENSG00000186017.14	ZNF566	chr19	36445119	36489648	-	6007	1.03121	478.185	92.2217	0.000265416	chr19_36178884_T_C_b38	-310764	chr19	36178884	T	C	1	rs145767750	4	4	0.015873	1	0.000134855	-1.17158	0.295127	0.10439	0.110167	0.15869	4.49147e-05	-0.902092	-1.256894	-0.602907
Brain_Spinal_cord_cervical_c-1.1867	ENSG00000135870.11	RC3H1	chr1	173931214	174022297	-	5745	1.01065	262.609	91.8074	0.00266452	chr1_173265894_C_T_b38	-756403	chr1	173265894	C	T	1	rs12119090	11	11	0.0436508	1	0.00162387	0.623897	0.192619	0.492618	0.498615	0.344138	7.48947e-05	0.383581	0.188062	0.469062
Brain_Spinal_cord_cervical_c-1.21403	ENSG00000153885.14	KCTD15	chr19	33795933	33815763	+	8464	1.03255	1013.38	93.2277	2.89021e-06	chr19_33796481_C_T_b38	548	chr19	33796481	C	T	1	rs28524164	91	112	0.444444	-1	1.11275e-06	-0.323484	0.0623865	0.00229977	0.00238493	0.00955133	2.13141e-05	-0.371867	-0.476315	-0.230585
Brain_Spinal_cord_cervical_c-1.18241	ENSG00000140718.20	FTO	chr16	53701692	54158512	+	7740	1.03759	1090.48	95.2793	0.000249645	chr16_53881015_G_A_b38	179323	chr16	53881015	G	A	1	rs12922605	17	18	0.0714286	1	0.00016225	-0.493094	0.125835	0.222099	0.222728	0.232426	2.02283e-05	-0.293109	-0.419457	-0.204504
Brain_Spinal_cord_cervical_c-1.5990	ENSG00000180801.13	ARSJ	chr4	113900284	113979727	-	7862	1.04201	752.772	92.8135	5.60647e-05	chr4_114748907_T_C_b38	769180	chr4	114748907	T	C	1	rs7688314	73	86	0.34127	1	2.62683e-05	-0.358936	0.0814643	0.0343966	0.0355096	0.0788812	2.98439e-05	-0.625547	-0.908556	-0.321229
Brain_Spinal_cord_cervical_c-1.494	ENSG00000162419.12	GMEB1	chr1	28668732	28719353	+	5909	1.03654	541.478	91.9061	9.11755e-05	chr1_29452793_C_T_b38	784061	chr1	29452793	C	T	1	rs4654347	28	29	0.115079	1	4.0789e-05	-0.646702	0.150698	0.0413959	0.0424613	0.0890917	4.0559e-05	-0.211191	-0.337437	-0.127144
Brain_Spinal_cord_cervical_c-1.6902	ENSG00000168944.15	CEP120	chr5	123344885	123423592	-	7269	1.04057	565.677	90.8408	0.000286649	chr5_122480837_T_C_b38	-942755	chr5	122480837	T	C	1	rs73287592	1	1	0.00396825	1	0.000130473	-2.04996	0.515214	0.131815	0.136402	0.179313	3.94786e-05	-1.750749	-1.836387	-1.836387
Brain_Spinal_cord_cervical_c-1.20524	ENSG00000197563.10	PIGN	chr18	61905255	62187118	-	7500	1.02158	761.475	91.2354	3.60578e-07	chr18_62237373_G_A_b38	50255	chr18	62237373	G	A	1	rs78792437	28	29	0.115079	1	8.53441e-08	0.344069	0.0595777	0.00039996	0.00022789	0.00122653	2.70777e-05	0.232136	0.175325	0.286594
Brain_Spinal_cord_cervical_c-1.7956	ENSG00000010030.13	ETV7	chr6	36354091	36387800	-	6969	1.02347	851.842	94.1549	0.000336265	chr6_36727742_T_C_b38	339942	chr6	36727742	T	C	1	rs236472	75	92	0.365079	1	0.000203732	0.401507	0.104154	0.241263	0.239073	0.240121	2.44013e-05	0.592	0.327006	0.897189
Brain_Spinal_cord_cervical_c-1.360	ENSG00000184677.16	ZBTB40	chr1	22451851	22531157	+	7437	1.04234	858.631	91.4721	0.000340143	chr1_22536803_T_C_b38	84952	chr1	22536803	T	C	1	rs12130348	73	87	0.345238	-1	0.000166174	-0.30217	0.0772435	0.231445	0.235331	0.238547	2.62002e-05	-0.287632	-0.396709	-0.162989
Brain_Spinal_cord_cervical_c-1.7956.1	ENSG00000010030.13	ETV7	chr6	36354091	36387800	-	6969	1.02347	851.842	94.1549	0.000336265	chr6_36727742_T_C_b38	339942	chr6	36727742	T	C	1	rs236472	75	92	0.365079	1	0.000203732	0.401507	0.104154	0.241263	0.239073	0.240121	2.44013e-05	0.592	0.327006	0.897189
Brain_Spinal_cord_cervical_c-1.21077	ENSG00000008441.16	NFIX	chr19	12995608	13098796	+	6533	1.01431	855.188	94.4311	1.56443e-05	chr19_12418190_G_A_b38	-577418	chr19	12418190	G	A	1	rs144535203	11	11	0.0436508	1	7.89973e-06	0.686777	0.145793	0.0113989	0.0124176	0.0367253	2.33681e-05	0.375544	0.243958	0.500076
Brain_Spinal_cord_cervical_c-1.7074	ENSG00000120314.18	WDR55	chr5	140664676	140673172	+	4775	1.03597	394.471	91.3537	0.000814722	chr5_140168079_C_T_b38	-496597	chr5	140168079	C	T	1	rs114109002	18	19	0.0753968	1	0.000429973	-0.547741	0.150425	0.258991	0.259121	0.250459	5.5541e-05	-0.222984	-0.319096	-0.033986
Brain_Spinal_cord_cervical_c-1.5610	ENSG00000197712.11	FAM114A1	chr4	38867677	38945739	+	8131	1.03869	891.719	92.2217	2.166e-06	chr4_38819365_T_C_b38	-48312	chr4	38819365	T	C	1	rs7696175	78	101	0.400794	-1	7.09409e-07	0.462326	0.0873813	0.00149985	0.00148983	0.00637266	2.48502e-05	0.362801	0.270246	0.485245
Brain_Spinal_cord_cervical_c-1.5990.1	ENSG00000180801.13	ARSJ	chr4	113900284	113979727	-	7862	1.04201	752.772	92.8135	5.60647e-05	chr4_114748907_T_C_b38	769180	chr4	114748907	T	C	1	rs7688314	73	86	0.34127	1	2.62683e-05	-0.358936	0.0814643	0.0343966	0.0355096	0.0788812	2.98439e-05	-0.625547	-0.908556	-0.321229
Brain_Spinal_cord_cervical_c-1.13055	ENSG00000085063.14	CD59	chr11	33702668	33736445	-	7171	1.04056	799.273	93.6223	6.70627e-08	chr11_33796442_A_G_b38	59997	chr11	33796442	A	G	1	rs11608235	56	67	0.265873	1	2.03942e-08	-0.365716	0.0600311	9.999e-05	3.53391e-05	0.000231879	2.79399e-05	-0.382125	-0.474227	-0.324443
Brain_Spinal_cord_cervical_c-1.10306	ENSG00000177182.10	CLVS1	chr8	61057158	61500555	+	7212	1.06771	552.383	90.249	0.00170017	chr8_61151936_A_C_b38	94778	chr8	61151936	A	C	1	rs17764348	2	2	0.00793651	1	0.00089766	-1.25741	0.36741	0.571021	0.579467	0.370918	4.51119e-05	-6.643856	-6.643856	-6.643856
Brain_Substantia_nigra.20979	ENSG00000186017.14	ZNF566	chr19	36445119	36489648	-	6007	1.1131	393.533	76.3105	0.00321847	chr19_36409616_TAA_T_b38	-80032	chr19	36409616	TAA	T	1	rs149771363	6	6	0.0263158	1	0.00145725	-0.730372	0.222302	0.691298	0.67648	0.452951	5.28713e-05	-0.49332	-0.807192	-0.194313
Brain_Substantia_nigra.1819	ENSG00000135870.11	RC3H1	chr1	173931214	174022297	-	5745	1.0229	276.191	81.8904	0.000364672	chr1_173577987_T_C_b38	-444310	chr1	173577987	T	C	1	rs1031751	12	12	0.0526316	1	0.00020175	0.72966	0.188182	0.0894911	0.0899825	0.173494	5.1203e-05	0.261161	0.078689	0.41264
Brain_Substantia_nigra.20880	ENSG00000153885.14	KCTD15	chr19	33795933	33815763	+	8464	1.05664	920.131	79.9783	5.31449e-06	chr19_34617904_G_A_b38	821971	chr19	34617904	G	A	1	rs4578784	62	68	0.306306	1	1.56041e-06	0.303642	0.0589806	0.00269973	0.0035197	0.0185167	1.78843e-05	0.303304	0.206081	0.437315
Brain_Substantia_nigra.17813	ENSG00000140718.20	FTO	chr16	53701692	54158512	+	7740	1.02093	1176.17	84.9324	0.000132728	chr16_53601585_G_C_b38	-100107	chr16	53601585	G	C	1	rs35669682	6	6	0.0263158	1	9.14234e-05	0.97093	0.236869	0.13826	0.13768	0.217063	1.19149e-05	0.312237	0.032149	0.524838
Brain_Substantia_nigra.5867	ENSG00000180801.13	ARSJ	chr4	113900284	113979727	-	7862	1.04568	698.537	80.7432	5.36589e-06	chr4_113690171_A_G_b38	-289556	chr4	113690171	A	G	1	rs77618634	6	6	0.0263158	1	1.7681e-06	-1.01694	0.198711	0.00249975	0.00284125	0.0155794	2.24482e-05	-6.643856	-6.643856	-6.643856
Brain_Substantia_nigra.485	ENSG00000162419.12	GMEB1	chr1	28668732	28719353	+	5909	1.00829	723.052	84.1502	0.00228877	chr1_29187970_G_A_b38	519238	chr1	29187970	G	A	1	rs138418897	4	4	0.0175439	1	0.0017062	-1.09825	0.339451	0.79761	0.806877	0.491272	1.82647e-05	-0.593322	-1.187396	-0.134659
Brain_Substantia_nigra.6749	ENSG00000168944.15	CEP120	chr5	123344885	123423592	-	7269	1.04194	607.845	80.5346	6.89577e-06	chr5_122489201_T_C_b38	-934391	chr5	122489201	T	C	1	rs189064536	1	1	0.00438596	1	2.25975e-06	-2.49122	0.492574	0.00319968	0.00326432	0.0174596	2.53709e-05	-1.86907	-1.991778	-1.991778
Brain_Substantia_nigra.20019	ENSG00000197563.10	PIGN	chr18	61905255	62187118	-	7500	1.01674	861.764	81.96	2.42903e-05	chr18_62148649_G_C_b38	-38469	chr18	62148649	G	C	1	rs10164266	74	97	0.425439	-1	1.08301e-05	-0.295893	0.0634328	0.0187981	0.0192767	0.067298	1.59475e-05	-0.229602	-0.272016	-0.165965
Brain_Substantia_nigra.7758	ENSG00000010030.13	ETV7	chr6	36354091	36387800	-	6969	1.01826	978.796	83.959	0.000977363	chr6_35654483_T_G_b38	-733317	chr6	35654483	T	G	1	rs58312291	7	7	0.0307018	1	0.000686126	-1.19733	0.340304	0.608881	0.607965	0.431706	1.41408e-05	-6.643856	-6.643856	-6.643856
Brain_Substantia_nigra.355	ENSG00000184677.16	ZBTB40	chr1	22451851	22531157	+	7437	1.02175	794.416	79.1961	0.00158377	chr1_21913517_C_G_b38	-538334	chr1	21913517	C	G	1	rs2445132	7	8	0.0350877	-1	0.000808551	-0.77331	0.222951	0.705924	0.707974	0.462358	1.77077e-05	-0.505854	-0.706139	-0.311318
Brain_Substantia_nigra.7758.1	ENSG00000010030.13	ETV7	chr6	36354091	36387800	-	6969	1.01826	978.796	83.959	0.000977363	chr6_35654483_T_G_b38	-733317	chr6	35654483	T	G	1	rs58312291	7	7	0.0307018	1	0.000686126	-1.19733	0.340304	0.608881	0.607965	0.431706	1.41408e-05	-6.643856	-6.643856	-6.643856
Brain_Substantia_nigra.20556	ENSG00000008441.16	NFIX	chr19	12995608	13098796	+	6533	1.05775	771.035	80.326	1.04158e-05	chr19_13925319_G_A_b38	929711	chr19	13925319	G	A	1	rs149677133	1	1	0.00438596	1	3.45631e-06	-2.21355	0.446948	0.00469953	0.00590099	0.0281821	2.14458e-05	-2.739711	-3.111843	-3.111843
Brain_Substantia_nigra.6913	ENSG00000120314.18	WDR55	chr5	140664676	140673172	+	4775	1.0534	403.03	80.4303	0.000305218	chr5_139711922_G_A_b38	-952754	chr5	139711922	G	A	1	rs149773831	8	8	0.0350877	1	0.000145019	-0.643428	0.162042	0.10014	0.100951	0.184437	4.02543e-05	-0.298776	-0.412099	-0.120549
Brain_Substantia_nigra.5496	ENSG00000197712.11	FAM114A1	chr4	38867677	38945739	+	8131	1.05854	829.961	79.4742	4.398e-05	chr4_38806033_T_C_b38	-61644	chr4	38806033	T	C	1	rs5743551	48	64	0.280702	1	1.5263e-05	0.476643	0.104154	0.0258974	0.0287629	0.0887207	1.99918e-05	0.417437	0.265119	0.551938
Brain_Substantia_nigra.5867.1	ENSG00000180801.13	ARSJ	chr4	113900284	113979727	-	7862	1.04568	698.537	80.7432	5.36589e-06	chr4_113690171_A_G_b38	-289556	chr4	113690171	A	G	1	rs77618634	6	6	0.0263158	1	1.7681e-06	-1.01694	0.198711	0.00249975	0.00284125	0.0155794	2.24482e-05	-6.643856	-6.643856	-6.643856
Brain_Substantia_nigra.12758	ENSG00000085063.14	CD59	chr11	33702668	33736445	-	7171	1.03739	812.871	82.0643	1.07156e-06	chr11_33718052_G_A_b38	-18393	chr11	33718052	G	A	1	rs831636	67	79	0.346491	1	3.75153e-07	-0.423964	0.0772215	0.00029997	0.000658238	0.00457986	1.85883e-05	-0.322919	-0.426034	-0.20636
Brain_Substantia_nigra.10047	ENSG00000177182.10	CLVS1	chr8	61057158	61500555	+	7212	0.970036	730.321	84.2893	0.00132701	chr8_61810649_G_C_b38	753491	chr8	61810649	G	C	1	rs13261136	63	85	0.372807	-1	0.000970059	-0.21689	0.0635554	0.628374	0.633974	0.439512	1.49794e-05	-0.335012	-0.495944	-0.185335
Breast_Mammary_Tissue.22568	ENSG00000186017.14	ZNF566	chr19	36445119	36489648	-	6007	1.03496	498.41	284.343	3.66174e-06	chr19_36833886_A_G_b38	344238	chr19	36833886	A	G	1	rs56148414	135	146	0.184343	1	7.12907e-07	-0.260037	0.0514237	0.00089991	0.00144067	0.00208667	0.000124822	-0.164858	-0.213946	-0.112913
Breast_Mammary_Tissue.1960	ENSG00000135870.11	RC3H1	chr1	173931214	174022297	-	5745	1.04803	270.765	277.387	7.07589e-05	chr1_173980095_A_C_b38	-42202	chr1	173980095	A	C	1	rs13375086	204	260	0.328283	1	1.644e-05	-0.13886	0.0317471	0.0147985	0.015365	0.0173552	0.000239523	-0.075948	-0.10072	-0.048101
Breast_Mammary_Tissue.22461	ENSG00000153885.14	KCTD15	chr19	33795933	33815763	+	8464	1.02174	1110.16	294.96	0.000363919	chr19_33803996_G_A_b38	8063	chr19	33803996	G	A	1	rs4805059	277	357	0.450758	1	0.000178149	-0.135617	0.0357654	0.328089	0.322182	0.18991	5.36773e-05	-0.147121	-0.189087	-0.087
Breast_Mammary_Tissue.19162	ENSG00000140718.20	FTO	chr16	53701692	54158512	+	7740	1.01559	1280.77	301.232	0.000372685	chr16_54677854_CG_C_b38	976162	chr16	54677854	CG	C	2	rs552584312	10	10	0.0126904	1	0.000213608	-0.613878	0.16394	0.365462	0.372064	0.208436	4.55883e-05	-0.486422	-0.794378	-0.239688
Breast_Mammary_Tissue.6323	ENSG00000180801.13	ARSJ	chr4	113900284	113979727	-	7862	1.06866	701.834	276.734	0.000968221	chr4_113545285_C_A_b38	-434442	chr4	113545285	C	A	1	rs114148750	18	18	0.0227273	1	0.000341268	0.402436	0.111166	0.483341	0.460586	0.239609	9.85282e-05	0.445435	0.132027	0.669676
Breast_Mammary_Tissue.510	ENSG00000162419.12	GMEB1	chr1	28668732	28719353	+	5909	1.09252	644.709	286.285	0.00497863	chr1_29447402_T_C_b38	778670	chr1	29447402	T	C	1	rs34271567	10	10	0.0126263	1	0.00272465	0.54508	0.180471	0.949715	0.952172	0.378343	0.000115199	0.206073	0.111862	0.336942
Breast_Mammary_Tissue.7269	ENSG00000168944.15	CEP120	chr5	123344885	123423592	-	7269	1.10208	540.296	269.825	0.00637624	chr5_123416908_T_C_b38	-6684	chr5	123416908	T	C	1	rs191621185	7	7	0.00883838	1	0.00271057	0.425286	0.140733	0.956979	0.961421	0.380555	0.000141343	0.277505	0.118076	0.391004
Breast_Mammary_Tissue.21578	ENSG00000197563.10	PIGN	chr18	61905255	62187118	-	7500	1.05361	847.451	285.202	9.99682e-20	chr18_62210951_C_T_b38	23833	chr18	62210951	C	T	1	rs9320005	55	56	0.0707071	1	2.51738e-22	-0.749435	0.0715404	9.999e-05	1.13793e-17	7.09828e-17	7.7893e-05	-0.549267	-0.650215	-0.425723
Breast_Mammary_Tissue.8344	ENSG00000010030.13	ETV7	chr6	36354091	36387800	-	6969	1.03037	873.55	290.073	9.26487e-07	chr6_36390512_T_C_b38	2712	chr6	36390512	T	C	1	rs1998266	120	128	0.161616	-1	1.97027e-07	0.244666	0.0460228	0.00049995	0.000643194	0.000990486	7.01703e-05	0.514795	0.344738	0.845618
Breast_Mammary_Tissue.371	ENSG00000184677.16	ZBTB40	chr1	22451851	22531157	+	7437	1.01806	1009.42	291.617	1.00846e-05	chr1_22461218_G_A_b38	9367	chr1	22461218	G	A	1	rs10493014	227	278	0.35101	1	3.02942e-06	0.14456	0.0304228	0.0079992	0.00925057	0.0111107	5.83198e-05	0.113151	0.0801	0.147435
Breast_Mammary_Tissue.8344.1	ENSG00000010030.13	ETV7	chr6	36354091	36387800	-	6969	1.03037	873.55	290.073	9.26487e-07	chr6_36390512_T_C_b38	2712	chr6	36390512	T	C	1	rs1998266	120	128	0.161616	-1	1.97027e-07	0.244666	0.0460228	0.00049995	0.000643194	0.000990486	7.01703e-05	0.514795	0.344738	0.845618
Breast_Mammary_Tissue.22128	ENSG00000008441.16	NFIX	chr19	12995608	13098796	+	6533	1.07478	909.949	286.301	0.00120304	chr19_13463891_C_T_b38	468283	chr19	13463891	C	T	2	rs12460503	6	6	0.00759494	1	0.00054877	-0.561167	0.160776	0.650422	0.634872	0.29289	7.74208e-05	-0.492636	-0.647352	0.098282
Breast_Mammary_Tissue.7432	ENSG00000120314.18	WDR55	chr5	140664676	140673172	+	4775	1.0442	463.154	287.128	5.92203e-06	chr5_140722954_G_A_b38	58278	chr5	140722954	G	A	1	rs2530225	274	375	0.473485	-1	1.3895e-06	0.114991	0.0233821	0.0009999	0.00207006	0.00290323	0.000138353	0.088414	0.065079	0.110083
Breast_Mammary_Tissue.5907	ENSG00000197712.11	FAM114A1	chr4	38867677	38945739	+	8131	1.0666	894.527	281.589	2.45079e-17	chr4_38910863_A_G_b38	43186	chr4	38910863	A	G	1	rs11730661	201	232	0.292929	1	7.88708e-20	0.335691	0.0344802	9.999e-05	2.62028e-15	1.35886e-14	7.68203e-05	0.281534	0.243443	0.325638
Breast_Mammary_Tissue.6323.1	ENSG00000180801.13	ARSJ	chr4	113900284	113979727	-	7862	1.06866	701.834	276.734	0.000968221	chr4_113545285_C_A_b38	-434442	chr4	113545285	C	A	1	rs114148750	18	18	0.0227273	1	0.000341268	0.402436	0.111166	0.483341	0.460586	0.239609	9.85282e-05	0.445435	0.132027	0.669676
Breast_Mammary_Tissue.13663	ENSG00000085063.14	CD59	chr11	33702668	33736445	-	7171	1.02797	902.89	291.235	5.80016e-12	chr11_33705434_A_G_b38	-31011	chr11	33705434	A	G	1	rs7046	246	290	0.366162	-1	3.22982e-13	-0.247103	0.0325246	9.999e-05	3.03561e-09	9.34137e-09	6.73617e-05	-0.214938	-0.27151	-0.171763
Breast_Mammary_Tissue.10781	ENSG00000177182.10	CLVS1	chr8	61057158	61500555	+	7212	1.02852	719.256	290.583	0.000532715	chr8_61036386_C_T_b38	-20772	chr8	61036386	C	T	1	rs1975118	158	180	0.227273	1	0.000243401	0.215	0.0579482	0.311159	0.305149	0.183027	8.47106e-05	0.662049	0.343921	0.872886
Cells_Cultured_fibroblasts.19278	ENSG00000186017.14	ZNF566	chr19	36445119	36489648	-	6007	1.07025	507.81	357.775	2.48771e-05	chr19_37237100_G_T_b38	747452	chr19	37237100	G	T	1	rs862234	266	320	0.331263	-1	5.89733e-06	0.103362	0.0225202	0.00569943	0.00894875	0.00383966	0.000398241	0.099331	0.065295	0.130233
Cells_Cultured_fibroblasts.1704	ENSG00000135870.11	RC3H1	chr1	173931214	174022297	-	5745	1.04344	294.512	354.256	1.51327e-12	chr1_173947978_T_TA_b38	-74319	chr1	173947978	T	TA	1	rs375496893	245	313	0.324017	1	2.20631e-14	-0.310878	0.0392478	9.999e-05	1.71647e-10	1.60208e-10	0.000646823	-0.116567	-0.142426	-0.093946
Cells_Cultured_fibroblasts.19192	ENSG00000153885.14	KCTD15	chr19	33795933	33815763	+	8464	1.04794	1067.11	365.933	3.29373e-08	chr19_33803996_G_A_b38	8063	chr19	33803996	G	A	1	rs4805059	344	450	0.465839	1	4.35547e-09	-0.132823	0.0221429	9.999e-05	2.10491e-05	1.26172e-05	0.000180395	-0.131373	-0.16689	-0.089118
Cells_Cultured_fibroblasts.16384	ENSG00000140718.20	FTO	chr16	53701692	54158512	+	7740	1.03096	1196.01	373.535	6.48918e-06	chr16_53874572_T_C_b38	172880	chr16	53874572	T	C	1	rs10521305	43	43	0.0445135	1	2.11257e-06	-0.260861	0.054226	0.00729927	0.00656261	0.00288396	0.000154834	-0.150711	-0.200545	-0.081035
Cells_Cultured_fibroblasts.5406	ENSG00000180801.13	ARSJ	chr4	113900284	113979727	-	7862	1.03096	812.784	363.503	3.51916e-14	chr4_114036617_A_G_b38	56890	chr4	114036617	A	G	1	rs7439930	147	175	0.181159	-1	6.59747e-16	-0.280303	0.0333179	9.999e-05	1.3311e-11	1.34207e-11	0.000227828	-0.26722	-0.309224	-0.227813
Cells_Cultured_fibroblasts.438	ENSG00000162419.12	GMEB1	chr1	28668732	28719353	+	5909	1.02817	630.812	365.499	1.29262e-05	chr1_28673000_G_A_b38	4268	chr1	28673000	G	A	1	rs11583608	281	357	0.369565	1	3.5442e-06	-0.0981274	0.0208766	0.00589941	0.00700619	0.00306602	0.000291648	-0.055765	-0.088964	-0.036564
Cells_Cultured_fibroblasts.6231	ENSG00000168944.15	CEP120	chr5	123344885	123423592	-	7269	1.06173	624.534	355.648	1.63976e-10	chr5_123415173_G_C_b38	-8419	chr5	123415173	G	C	1	rs6595448	324	411	0.425466	1	5.63622e-12	-0.16426	0.0231491	9.999e-05	3.68988e-08	2.88744e-08	0.000317832	-0.092415	-0.110412	-0.070334
Cells_Cultured_fibroblasts.18423	ENSG00000197563.10	PIGN	chr18	61905255	62187118	-	7500	1.04534	812.298	357.564	3.60029e-47	chr18_62187020_T_C_b38	-98	chr18	62187020	T	C	1	rs3752091	69	71	0.073499	1	3.24039e-54	-0.975101	0.0539528	9.999e-05	3.04661e-46	1.58534e-45	0.000235588	-0.830101	-0.94155	-0.732582
Cells_Cultured_fibroblasts.7145	ENSG00000010030.13	ETV7	chr6	36354091	36387800	-	6969	1.04272	890.627	368.564	6.41663e-12	chr6_36388225_A_G_b38	425	chr6	36388225	A	G	1	rs2234064	342	446	0.461698	-1	3.51679e-13	0.227862	0.030313	9.999e-05	2.49353e-09	2.13183e-09	0.000213599	0.551633	0.413708	0.685461
Cells_Cultured_fibroblasts.314	ENSG00000184677.16	ZBTB40	chr1	22451851	22531157	+	7437	1.0461	918.268	361.597	2.13534e-08	chr1_22482845_G_A_b38	30994	chr1	22482845	G	A	1	rs1266997	272	331	0.34265	-1	2.15018e-09	-0.196525	0.0321009	9.999e-05	1.16597e-05	7.185e-06	0.000208762	-0.097507	-0.121306	-0.07629
Cells_Cultured_fibroblasts.7145.1	ENSG00000010030.13	ETV7	chr6	36354091	36387800	-	6969	1.04272	890.627	368.564	6.41663e-12	chr6_36388225_A_G_b38	425	chr6	36388225	A	G	1	rs2234064	342	446	0.461698	-1	3.51679e-13	0.227862	0.030313	9.999e-05	2.49353e-09	2.13183e-09	0.000213599	0.551633	0.413708	0.685461
Cells_Cultured_fibroblasts.18910	ENSG00000008441.16	NFIX	chr19	12995608	13098796	+	6533	1.01269	899.634	368.171	0.0021842	chr19_13033248_A_C_b38	37640	chr19	13033248	A	C	1	rs10422784	192	220	0.228216	-1	0.0011729	0.0637551	0.0195078	0.849025	0.857258	0.19315	0.000197201	0.043241	0.015985	0.075031
Cells_Cultured_fibroblasts.6371	ENSG00000120314.18	WDR55	chr5	140664676	140673172	+	4775	1.02268	444.221	359.792	8.70194e-15	chr5_140682962_C_T_b38	18286	chr5	140682962	C	T	1	rs2530239	361	477	0.493789	-1	9.45407e-17	0.197074	0.0227121	9.999e-05	2.10955e-12	2.24149e-12	0.000408855	0.096157	0.075505	0.111468
Cells_Cultured_fibroblasts.5059	ENSG00000197712.11	FAM114A1	chr4	38867677	38945739	+	8131	1.07203	913.743	359.167	2.0605e-05	chr4_38945203_C_T_b38	77526	chr4	38945203	C	T	1	rs4833109	326	418	0.432712	1	4.95636e-06	0.0867088	0.0187367	0.0126987	0.013564	0.00564141	0.000222207	0.041611	0.01959	0.057855
Cells_Cultured_fibroblasts.5406.1	ENSG00000180801.13	ARSJ	chr4	113900284	113979727	-	7862	1.03096	812.784	363.503	3.51916e-14	chr4_114036617_A_G_b38	56890	chr4	114036617	A	G	1	rs7439930	147	175	0.181159	-1	6.59747e-16	-0.280303	0.0333179	9.999e-05	1.3311e-11	1.34207e-11	0.000227828	-0.26722	-0.309224	-0.227813
Cells_Cultured_fibroblasts.11716	ENSG00000085063.14	CD59	chr11	33702668	33736445	-	7171	1.03594	939.732	371.478	1.9973e-16	chr11_33707068_T_G_b38	-29377	chr11	33707068	T	G	1	rs831618	330	421	0.435818	-1	4.31469e-18	-0.141197	0.0155401	9.999e-05	6.44565e-14	7.58744e-14	0.000199329	-0.15768	-0.184535	-0.129111
Cells_Cultured_fibroblasts.9264	ENSG00000177182.10	CLVS1	chr8	61057158	61500555	+	7212	1.05037	670.989	361.657	0.000109186	chr8_61393285_G_A_b38	336127	chr8	61393285	G	A	1	rs116040231	21	21	0.0217391	1	3.54793e-05	0.920208	0.220101	0.0558944	0.0605265	0.02181	0.000288445	1.067958	0.582627	1.308461
Cells_EBV-transformed_lymphocytes.19804	ENSG00000186017.14	ZNF566	chr19	36445119	36489648	-	6007	1.06497	579.256	110.646	4.81199e-05	chr19_36480542_C_T_b38	-9106	chr19	36480542	C	T	1	rs111566004	60	62	0.210884	1	1.96425e-05	-0.508404	0.114426	0.0190981	0.0211578	0.0489668	4.95125e-05	-0.375055	-0.5033	-0.213259
Cells_EBV-transformed_lymphocytes.1738	ENSG00000135870.11	RC3H1	chr1	173931214	174022297	-	5745	1.01405	306.374	109.133	0.00314322	chr1_174619881_T_C_b38	597584	chr1	174619881	T	C	1	rs6657060	61	69	0.234694	1	0.00178787	-0.287568	0.0900443	0.618283	0.612674	0.388141	7.63551e-05	-0.1403	-0.219837	-0.028515
Cells_EBV-transformed_lymphocytes.19703	ENSG00000153885.14	KCTD15	chr19	33795933	33815763	+	8464	1.01403	1143.41	112.409	0.000248941	chr19_33395448_C_T_b38	-400485	chr19	33395448	C	T	1	rs7258031	80	89	0.302721	1	0.000135036	0.523954	0.132902	0.244564	0.241719	0.23921	2.04584e-05	0.937445	0.341845	1.072256
Cells_EBV-transformed_lymphocytes.16741	ENSG00000140718.20	FTO	chr16	53701692	54158512	+	7740	1.0347	1163.59	112.099	3.96104e-06	chr16_53874572_T_C_b38	172880	chr16	53874572	T	C	1	rs10521305	14	14	0.047619	1	1.48168e-06	-0.992134	0.195967	0.00329967	0.0037582	0.0121897	2.18848e-05	-0.40897	-0.554181	-0.270816
Cells_EBV-transformed_lymphocytes.5506	ENSG00000180801.13	ARSJ	chr4	113900284	113979727	-	7862	1.04974	765.475	108.549	0.000975654	chr4_113982306_C_T_b38	2579	chr4	113982306	C	T	1	rs74996637	8	9	0.0306122	1	0.000471097	0.982705	0.273444	0.509156	0.502808	0.350864	3.53189e-05	2.122172	1.180191	4.105602
Cells_EBV-transformed_lymphocytes.467	ENSG00000162419.12	GMEB1	chr1	28668732	28719353	+	5909	1.04772	572.533	107.822	0.000439802	chr1_29461535_G_A_b38	792803	chr1	29461535	G	A	1	rs116177995	4	4	0.0136054	1	0.000184072	1.18692	0.30765	0.212391	0.203554	0.218884	4.68465e-05	0.428229	0.277456	0.649839
Cells_EBV-transformed_lymphocytes.6291	ENSG00000168944.15	CEP120	chr5	123344885	123423592	-	7269	1.0416	700.501	108.787	0.000121016	chr5_123481559_T_C_b38	57967	chr5	123481559	T	C	1	rs13178545	55	60	0.204082	1	4.6649e-05	-0.469589	0.11119	0.0717928	0.0719729	0.116974	3.73714e-05	-0.202541	-0.311193	-0.124541
Cells_EBV-transformed_lymphocytes.18869	ENSG00000197563.10	PIGN	chr18	61905255	62187118	-	7500	1.03525	931.378	110.753	1.39177e-17	chr18_62147035_G_A_b38	-40083	chr18	62147035	G	A	1	rs9320000	101	125	0.42517	-1	3.23223e-19	-0.733895	0.0686743	9.999e-05	4.13562e-15	1.14116e-13	2.74017e-05	-0.262483	-0.306678	-0.222006
Cells_EBV-transformed_lymphocytes.7269	ENSG00000010030.13	ETV7	chr6	36354091	36387800	-	6969	1.03749	1016.78	112.707	0.00170877	chr6_36659822_T_C_b38	272022	chr6	36659822	T	C	1	rs9462207	63	66	0.22449	1	0.00109862	-0.401747	0.120153	0.819149	0.814107	0.446428	2.53273e-05	-2.483976	-3.936094	-0.764135
Cells_EBV-transformed_lymphocytes.331	ENSG00000184677.16	ZBTB40	chr1	22451851	22531157	+	7437	1.01394	1092.65	112.195	1.95264e-05	chr1_22837146_A_G_b38	385295	chr1	22837146	A	G	1	rs114153216	9	10	0.0340136	1	8.43964e-06	-0.806205	0.173332	0.0192981	0.019887	0.0465621	2.14007e-05	-0.467708	-0.653999	-0.265691
Cells_EBV-transformed_lymphocytes.7269.1	ENSG00000010030.13	ETV7	chr6	36354091	36387800	-	6969	1.03749	1016.78	112.707	0.00170877	chr6_36659822_T_C_b38	272022	chr6	36659822	T	C	1	rs9462207	63	66	0.22449	1	0.00109862	-0.401747	0.120153	0.819149	0.814107	0.446428	2.53273e-05	-2.483976	-3.936094	-0.764135
Cells_EBV-transformed_lymphocytes.19395	ENSG00000008441.16	NFIX	chr19	12995608	13098796	+	6533	1.06915	956.576	110.932	0.000521114	chr19_13542862_G_A_b38	547254	chr19	13542862	G	A	1	rs77751258	6	6	0.0204082	1	0.000273299	-1.49684	0.399323	0.363208	0.359771	0.296944	3.04653e-05	-4.009218	-6.643856	-0.864396
Cells_EBV-transformed_lymphocytes.6449	ENSG00000120314.18	WDR55	chr5	140664676	140673172	+	4775	1.02246	461.25	110.265	8.30641e-05	chr5_140774630_A_G_b38	109954	chr5	140774630	A	G	1	rs7733403	109	141	0.479592	1	3.467e-05	-0.318674	0.0741185	0.0326967	0.0345918	0.0703358	5.25198e-05	-0.118395	-0.156367	-0.078399
Cells_EBV-transformed_lymphocytes.5161	ENSG00000197712.11	FAM114A1	chr4	38867677	38945739	+	8131	1.05712	931.672	108.585	1.28861e-06	chr4_38834081_T_C_b38	-33596	chr4	38834081	T	C	1	rs55949304	42	48	0.163265	1	2.84939e-07	0.568373	0.10457	0.00059994	0.000796807	0.00322178	2.98672e-05	0.832288	0.593376	1.098252
Cells_EBV-transformed_lymphocytes.5506.1	ENSG00000180801.13	ARSJ	chr4	113900284	113979727	-	7862	1.04974	765.475	108.549	0.000975654	chr4_113982306_C_T_b38	2579	chr4	113982306	C	T	1	rs74996637	8	9	0.0306122	1	0.000471097	0.982705	0.273444	0.509156	0.502808	0.350864	3.53189e-05	2.122172	1.180191	4.105602
Cells_EBV-transformed_lymphocytes.11859	ENSG00000085063.14	CD59	chr11	33702668	33736445	-	7171	1.02935	1068.86	114.196	4.82753e-05	chr11_33729990_T_G_b38	-6455	chr11	33729990	T	G	1	rs12420580	40	42	0.142857	1	2.65782e-05	-0.535525	0.122628	0.0431957	0.0455044	0.0856441	2.33134e-05	-0.4112	-0.575986	-0.246039
Cells_EBV-transformed_lymphocytes.9381	ENSG00000177182.10	CLVS1	chr8	61057158	61500555	+	7212	1.03122	776.841	111.599	5.60934e-10	chr8_61120892_A_G_b38	63734	chr8	61120892	A	G	1	rs10094526	84	104	0.353741	1	8.88692e-11	-0.527171	0.0742227	9.999e-05	2.72139e-07	2.35562e-06	3.23215e-05	-1.719493	-2.258485	-1.282108
Colon_Sigmoid.21357	ENSG00000186017.14	ZNF566	chr19	36445119	36489648	-	6007	1.03051	538.961	234.543	0.000106638	chr19_36530312_G_A_b38	40664	chr19	36530312	G	A	1	rs2967453	148	170	0.267296	1	4.06436e-05	0.218519	0.0523469	0.0490951	0.0505034	0.0426214	0.000130088	0.117143	0.066466	0.1673
Colon_Sigmoid.1864	ENSG00000135870.11	RC3H1	chr1	173931214	174022297	-	5745	1.02343	292.01	228.751	6.41384e-05	chr1_173505928_A_AAAAC_b38	-516369	chr1	173505928	A	AAAAC	1	rs10641434	123	136	0.213836	1	1.81559e-05	-0.196023	0.0448906	0.0150985	0.0167332	0.0168923	0.000234793	-0.111656	-0.150138	-0.071812
Colon_Sigmoid.21254	ENSG00000153885.14	KCTD15	chr19	33795933	33815763	+	8464	1.03771	951.205	231.525	3.11816e-08	chr19_33803996_G_A_b38	8063	chr19	33803996	G	A	1	rs4805059	219	286	0.449686	1	3.64271e-09	-0.170663	0.0279479	9.999e-05	1.96923e-05	3.48548e-05	7.53826e-05	-0.14771	-0.195045	-0.096449
Colon_Sigmoid.18137	ENSG00000140718.20	FTO	chr16	53701692	54158512	+	7740	1.03916	1158.9	239.962	1.18903e-05	chr16_54089477_A_G_b38	387785	chr16	54089477	A	G	1	rs708254	203	245	0.38522	-1	4.53062e-06	0.119123	0.0254361	0.00989901	0.0113747	0.0120568	6.21512e-05	0.081481	0.055771	0.11261
Colon_Sigmoid.5989	ENSG00000180801.13	ARSJ	chr4	113900284	113979727	-	7862	1.03259	735.442	229.74	0.000872671	chr4_114749007_G_A_b38	769280	chr4	114749007	G	A	1	rs7664153	180	220	0.345912	1	0.00036811	0.191304	0.0530099	0.455414	0.458034	0.211516	9.59581e-05	0.187942	0.087868	0.318625
Colon_Sigmoid.491	ENSG00000162419.12	GMEB1	chr1	28668732	28719353	+	5909	1.03395	650.746	235.801	0.0024409	chr1_29030151_T_A_b38	361419	chr1	29030151	T	A	1	rs10915216	222	301	0.47327	1	0.00136981	0.138489	0.0428029	0.795707	0.785905	0.298337	0.000108907	0.066907	0.038701	0.115594
Colon_Sigmoid.6864	ENSG00000168944.15	CEP120	chr5	123344885	123423592	-	7269	1.04789	613.137	225.733	5.93259e-05	chr5_123323415_C_T_b38	-100177	chr5	123323415	C	T	1	rs1428393	228	301	0.47327	-1	1.45787e-05	0.160329	0.0362908	0.0277972	0.0298363	0.0276981	0.000120652	0.082024	0.043397	0.114719
Colon_Sigmoid.20406	ENSG00000197563.10	PIGN	chr18	61905255	62187118	-	7500	1.03743	849.751	230.896	6.32475e-10	chr18_62231496_A_C_b38	44378	chr18	62231496	A	C	1	rs9950909	44	46	0.072327	1	4.14541e-11	-0.520177	0.075513	9.999e-05	3.08033e-07	6.82923e-07	8.43091e-05	-0.314037	-0.409499	-0.251774
Colon_Sigmoid.7903	ENSG00000010030.13	ETV7	chr6	36354091	36387800	-	6969	1.06457	821.693	231.473	3.54009e-06	chr6_36388545_C_T_b38	745	chr6	36388545	C	T	1	rs11757823	221	301	0.47327	-1	7.6921e-07	0.216048	0.0426545	0.00169983	0.00193591	0.00247712	9.46535e-05	0.481896	0.337147	0.649032
Colon_Sigmoid.354	ENSG00000184677.16	ZBTB40	chr1	22451851	22531157	+	7437	1.07403	933.464	230.716	9.1173e-05	chr1_22521167_A_G_b38	69316	chr1	22521167	A	G	1	rs28645571	100	108	0.169811	1	2.9367e-05	0.175098	0.0411726	0.0628937	0.0656789	0.0525104	8.56697e-05	0.13629	0.076304	0.187425
Colon_Sigmoid.7903.1	ENSG00000010030.13	ETV7	chr6	36354091	36387800	-	6969	1.06457	821.693	231.473	3.54009e-06	chr6_36388545_C_T_b38	745	chr6	36388545	C	T	1	rs11757823	221	301	0.47327	-1	7.6921e-07	0.216048	0.0426545	0.00169983	0.00193591	0.00247712	9.46535e-05	0.481896	0.337147	0.649032
Colon_Sigmoid.20938	ENSG00000008441.16	NFIX	chr19	12995608	13098796	+	6533	1.05199	897.974	233.079	0.00035231	chr19_13075710_C_T_b38	80102	chr19	13075710	C	T	1	rs66502314	46	46	0.072327	1	0.000146838	-0.194794	0.0505601	0.251761	0.248717	0.139652	8.34146e-05	-0.162085	-0.229724	-0.099173
Colon_Sigmoid.7023	ENSG00000120314.18	WDR55	chr5	140664676	140673172	+	4775	1.04675	411.736	226.285	5.49804e-09	chr5_140739949_A_G_b38	75273	chr5	140739949	A	G	1	rs2531352	234	306	0.481132	-1	3.22408e-10	0.212239	0.0324621	9.999e-05	1.20796e-06	2.50198e-06	0.000179038	0.118917	0.073431	0.141713
Colon_Sigmoid.5609	ENSG00000197712.11	FAM114A1	chr4	38867677	38945739	+	8131	1.05743	823.465	226.581	3.47721e-06	chr4_38892222_G_T_b38	24545	chr4	38892222	G	T	1	rs6851685	120	137	0.215409	1	5.72671e-07	0.185592	0.0362024	0.00119988	0.00199162	0.00254346	9.24626e-05	0.106339	0.063933	0.149581
Colon_Sigmoid.5989.1	ENSG00000180801.13	ARSJ	chr4	113900284	113979727	-	7862	1.03259	735.442	229.74	0.000872671	chr4_114749007_G_A_b38	769280	chr4	114749007	G	A	1	rs7664153	180	220	0.345912	1	0.00036811	0.191304	0.0530099	0.455414	0.458034	0.211516	9.59581e-05	0.187942	0.087868	0.318625
Colon_Sigmoid.12943	ENSG00000085063.14	CD59	chr11	33702668	33736445	-	7171	1.03705	879.889	235.763	1.00535e-16	chr11_33720019_G_C_b38	-16426	chr11	33720019	G	C	1	rs831631	198	243	0.382075	-1	1.76036e-18	-0.358411	0.0378701	9.999e-05	2.85878e-14	1.29578e-13	8.13258e-05	-0.211732	-0.238792	-0.170181
Colon_Sigmoid.10223	ENSG00000177182.10	CLVS1	chr8	61057158	61500555	+	7212	1.01633	721.979	236.559	0.000423543	chr8_60906454_T_C_b38	-150704	chr8	60906454	T	C	1	rs11784736	142	158	0.248428	1	0.000201492	-0.283015	0.0750671	0.255357	0.256338	0.14279	9.28477e-05	-0.509514	-0.896292	-0.225392
Colon_Transverse.22148	ENSG00000186017.14	ZNF566	chr19	36445119	36489648	-	6007	1.03261	541.184	262.525	4.9325e-06	chr19_36613342_C_T_b38	123694	chr19	36613342	C	T	1	rs7257899	144	163	0.221467	1	1.13293e-06	-0.171925	0.0345949	0.00219978	0.00216663	0.00249795	0.000143823	-0.149781	-0.206125	-0.111725
Colon_Transverse.1916	ENSG00000135870.11	RC3H1	chr1	173931214	174022297	-	5745	1.00467	326.653	263.835	0.00125644	chr1_173689800_G_A_b38	-332497	chr1	173689800	G	A	1	rs116214611	8	8	0.0108696	1	0.000606655	0.601411	0.173534	0.334671	0.334578	0.164173	0.000218463	0.351337	0.114481	0.944467
Colon_Transverse.22043	ENSG00000153885.14	KCTD15	chr19	33795933	33815763	+	8464	1.0346	1145.45	268.767	2.45091e-09	chr19_33803996_G_A_b38	8063	chr19	33803996	G	A	1	rs4805059	259	332	0.451087	1	3.35827e-10	-0.131824	0.0202782	9.999e-05	1.77705e-06	3.27295e-06	6.83659e-05	-0.192813	-0.239134	-0.151706
Colon_Transverse.18825	ENSG00000140718.20	FTO	chr16	53701692	54158512	+	7740	1.02091	1158.7	268.578	0.000428214	chr16_53800652_CT_C_b38	98960	chr16	53800652	CT	C	2	rs141073545	9	10	0.0137741	1	0.000207016	0.315976	0.0841084	0.379742	0.381073	0.179517	6.48122e-05	0.19832	0.072979	0.293928
Colon_Transverse.6192	ENSG00000180801.13	ARSJ	chr4	113900284	113979727	-	7862	1.03003	1019.42	273.686	0.000691455	chr4_114362468_A_G_b38	382741	chr4	114362468	A	G	1	rs76933809	27	27	0.0366848	1	0.000399042	0.286178	0.0799082	0.491168	0.491561	0.212385	7.5759e-05	0.489791	0.302229	0.674163
Colon_Transverse.506	ENSG00000162419.12	GMEB1	chr1	28668732	28719353	+	5909	1.07246	496.821	249.342	0.00187835	chr1_29593265_C_T_b38	924533	chr1	29593265	C	T	1	rs7528665	225	280	0.380435	-1	0.000675826	-0.121998	0.0355124	0.578613	0.575012	0.234769	0.00017612	-0.081972	-0.111115	-0.047051
Colon_Transverse.7104	ENSG00000168944.15	CEP120	chr5	123344885	123423592	-	7269	1.05632	668.156	257.374	0.000251254	chr5_123384613_A_G_b38	-38979	chr5	123384613	A	G	1	rs143367698	18	18	0.0244565	1	8.15315e-05	0.345399	0.0864548	0.132794	0.136044	0.0861711	0.000125011	0.221303	0.136608	0.290663
Colon_Transverse.21181	ENSG00000197563.10	PIGN	chr18	61905255	62187118	-	7500	1.07043	798.814	256.603	1.10924e-12	chr18_62173440_C_G_b38	-13678	chr18	62173440	C	G	1	rs28537297	223	280	0.380435	1	1.72251e-14	-0.209736	0.0259841	9.999e-05	1.97849e-10	5.67796e-10	0.000108912	-0.203095	-0.228108	-0.173709
Colon_Transverse.8186	ENSG00000010030.13	ETV7	chr6	36354091	36387800	-	6969	1.04329	869.665	264.315	5.05561e-11	chr6_36389395_T_G_b38	1595	chr6	36389395	T	G	1	rs6905318	257	334	0.453804	-1	3.0353e-12	0.214963	0.0295386	9.999e-05	2.07226e-08	4.80864e-08	9.24252e-05	0.487455	0.390151	0.611946
Colon_Transverse.362	ENSG00000184677.16	ZBTB40	chr1	22451851	22531157	+	7437	1.04544	1077.15	267.342	1.54498e-05	chr1_22479788_G_A_b38	27937	chr1	22479788	G	A	1	rs1011380	207	258	0.350543	-1	5.02554e-06	-0.137969	0.0296794	0.0126987	0.0134298	0.0128059	7.5102e-05	-0.113801	-0.154097	-0.09067
Colon_Transverse.8186.1	ENSG00000010030.13	ETV7	chr6	36354091	36387800	-	6969	1.04329	869.665	264.315	5.05561e-11	chr6_36389395_T_G_b38	1595	chr6	36389395	T	G	1	rs6905318	257	334	0.453804	-1	3.0353e-12	0.214963	0.0295386	9.999e-05	2.07226e-08	4.80864e-08	9.24252e-05	0.487455	0.390151	0.611946
Colon_Transverse.21721	ENSG00000008441.16	NFIX	chr19	12995608	13098796	+	6533	1.0882	794.835	255.09	0.000475889	chr19_13464706_G_A_b38	469098	chr19	13464706	G	A	1	rs376475897	8	8	0.0108696	1	0.000158755	-0.349315	0.0913029	0.280078	0.275613	0.14392	0.000115071	-0.326974	-0.731116	-0.173321
Colon_Transverse.7275	ENSG00000120314.18	WDR55	chr5	140664676	140673172	+	4775	1.03535	450.139	261.739	4.17939e-08	chr5_140668624_T_C_b38	3948	chr5	140668624	T	C	1	rs2251860	269	359	0.487772	-1	4.87854e-09	0.118807	0.0197068	9.999e-05	1.26111e-05	2.08409e-05	0.000174349	0.114038	0.092383	0.144653
Colon_Transverse.5796	ENSG00000197712.11	FAM114A1	chr4	38867677	38945739	+	8131	1.05126	951.137	261.405	0.000138305	chr4_38910863_A_G_b38	43186	chr4	38910863	A	G	1	rs11730661	177	206	0.279891	1	4.70751e-05	0.138665	0.0335714	0.104652	0.108447	0.0724046	8.65278e-05	0.10657	0.058459	0.137502
Colon_Transverse.6192.1	ENSG00000180801.13	ARSJ	chr4	113900284	113979727	-	7862	1.03003	1019.42	273.686	0.000691455	chr4_114362468_A_G_b38	382741	chr4	114362468	A	G	1	rs76933809	27	27	0.0366848	1	0.000399042	0.286178	0.0799082	0.491168	0.491561	0.212385	7.5759e-05	0.489791	0.302229	0.674163
Colon_Transverse.13362	ENSG00000085063.14	CD59	chr11	33702668	33736445	-	7171	1.02664	1019.3	272.172	1.09386e-10	chr11_33719234_T_C_b38	-17211	chr11	33719234	T	C	1	rs831633	232	283	0.384511	-1	1.44657e-11	-0.215435	0.0306616	9.999e-05	7.19601e-08	1.56913e-07	7.4987e-05	-0.218421	-0.275509	-0.181677
Colon_Transverse.10578	ENSG00000177182.10	CLVS1	chr8	61057158	61500555	+	7212	1.06674	653.431	258.786	0.00082824	chr8_60791230_G_C_b38	-265928	chr8	60791230	G	C	1	rs117330838	15	15	0.0203804	1	0.00033322	0.728659	0.200721	0.386785	0.386119	0.181104	0.000131743	1.274482	1.026054	1.570904
Esophagus_Gastroesophageal_Junction.21082	ENSG00000186017.14	ZNF566	chr19	36445119	36489648	-	6007	1.03871	471.662	238.047	1.014e-05	chr19_36458231_A_G_b38	-31417	chr19	36458231	A	G	1	rs2912439	155	176	0.266667	1	2.08412e-06	0.25105	0.0517795	0.00359964	0.00381509	0.00465009	0.000143502	0.137162	0.093267	0.180146
Esophagus_Gastroesophageal_Junction.1851	ENSG00000135870.11	RC3H1	chr1	173931214	174022297	-	5745	1.04545	275.768	235.549	0.00017388	chr1_173102494_C_T_b38	-919803	chr1	173102494	C	T	1	rs145847807	6	6	0.00909091	1	4.96946e-05	-0.843477	0.20461	0.0394961	0.0399649	0.0367001	0.00025064	-0.459647	-0.785516	-0.311092
Esophagus_Gastroesophageal_Junction.20983	ENSG00000153885.14	KCTD15	chr19	33795933	33815763	+	8464	1.0652	1061.3	245.822	0.00251049	chr19_33718087_C_A_b38	-77846	chr19	33718087	C	A	1	rs77700249	14	14	0.0212121	1	0.00138987	-0.335975	0.104028	0.926852	0.921972	0.356428	6.91904e-05	-0.328127	-0.524522	-0.145378
Esophagus_Gastroesophageal_Junction.17917	ENSG00000140718.20	FTO	chr16	53701692	54158512	+	7740	1.03364	1218.67	251.636	3.24826e-05	chr16_53784796_G_T_b38	83104	chr16	53784796	G	T	1	rs3751813	255	314	0.475758	-1	1.39709e-05	0.133079	0.0300807	0.0329967	0.0343032	0.0321939	5.46622e-05	0.073	0.044324	0.106863
Esophagus_Gastroesophageal_Junction.5911	ENSG00000180801.13	ARSJ	chr4	113900284	113979727	-	7862	1.04354	819.097	243.969	0.000112697	chr4_114437756_C_T_b38	458029	chr4	114437756	C	T	1	rs114380279	18	18	0.0272727	1	4.12803e-05	0.639095	0.15335	0.0778922	0.0779216	0.0632737	8.38954e-05	0.496708	0.193625	0.739371
Esophagus_Gastroesophageal_Junction.484	ENSG00000162419.12	GMEB1	chr1	28668732	28719353	+	5909	1.02497	542.408	239.551	0.00238111	chr1_29511546_A_G_b38	842814	chr1	29511546	A	G	1	rs9426376	108	126	0.190909	1	0.00113182	0.199333	0.060584	0.72853	0.716425	0.304287	0.000119457	0.055648	0.014332	0.096813
Esophagus_Gastroesophageal_Junction.6795	ENSG00000168944.15	CEP120	chr5	123344885	123423592	-	7269	1.07013	521.382	228.204	0.00161969	chr5_124403354_T_A_b38	979762	chr5	124403354	T	A	1	rs257702	51	55	0.0833333	-1	0.000537917	-0.222007	0.0633871	0.547593	0.538448	0.253974	0.000142927	-0.118262	-0.167521	-0.03877
Esophagus_Gastroesophageal_Junction.20143	ENSG00000197563.10	PIGN	chr18	61905255	62187118	-	7500	1.03604	872.955	244.21	6.43758e-10	chr18_62196065_G_A_b38	8947	chr18	62196065	G	A	1	rs17069544	38	38	0.0575758	1	5.45162e-11	-0.668687	0.0979097	9.999e-05	3.29348e-07	7.36206e-07	7.68899e-05	-0.405931	-0.528356	-0.295313
Esophagus_Gastroesophageal_Junction.7818	ENSG00000010030.13	ETV7	chr6	36354091	36387800	-	6969	1.0481	843.83	244.452	1.02098e-06	chr6_36392104_C_T_b38	4304	chr6	36392104	C	T	1	rs9368926	235	300	0.454545	-1	2.16554e-07	0.21428	0.0402867	0.00069993	0.000600537	0.000855713	8.25977e-05	0.57226	0.427855	0.727901
Esophagus_Gastroesophageal_Junction.348	ENSG00000184677.16	ZBTB40	chr1	22451851	22531157	+	7437	1.05783	989.695	244.532	9.83922e-11	chr1_22510006_A_T_b38	58155	chr1	22510006	A	T	1	rs3754010	208	253	0.384498	1	6.82048e-12	-0.249643	0.0348042	9.999e-05	3.73174e-08	9.31824e-08	7.25594e-05	-0.248922	-0.303228	-0.197848
Esophagus_Gastroesophageal_Junction.7818.1	ENSG00000010030.13	ETV7	chr6	36354091	36387800	-	6969	1.0481	843.83	244.452	1.02098e-06	chr6_36392104_C_T_b38	4304	chr6	36392104	C	T	1	rs9368926	235	300	0.454545	-1	2.16554e-07	0.21428	0.0402867	0.00069993	0.000600537	0.000855713	8.25977e-05	0.57226	0.427855	0.727901
Esophagus_Gastroesophageal_Junction.20670	ENSG00000008441.16	NFIX	chr19	12995608	13098796	+	6533	1.05021	948.579	248.628	0.00197507	chr19_12137418_C_T_b38	-858190	chr19	12137418	C	T	1	rs35893594	13	13	0.019697	1	0.00113703	-0.310131	0.0942978	0.836957	0.834323	0.334726	7.39575e-05	-0.261124	-0.342603	-0.171643
Esophagus_Gastroesophageal_Junction.6957	ENSG00000120314.18	WDR55	chr5	140664676	140673172	+	4775	1.04597	460.487	242.277	1.71548e-06	chr5_140726916_C_T_b38	62240	chr5	140726916	C	T	1	rs2563290	248	326	0.493939	1	3.43561e-07	0.18285	0.0349911	0.00049995	0.000557312	0.000798755	0.000150354	0.083562	0.05042	0.105245
Esophagus_Gastroesophageal_Junction.5526	ENSG00000197712.11	FAM114A1	chr4	38867677	38945739	+	8131	1.05539	925.337	241.578	3.05879e-05	chr4_38910863_A_G_b38	43186	chr4	38910863	A	G	1	rs11730661	159	182	0.275758	1	8.6412e-06	0.169626	0.0374107	0.020498	0.0223475	0.0223639	7.70301e-05	0.109113	0.067801	0.156879
Esophagus_Gastroesophageal_Junction.5911.1	ENSG00000180801.13	ARSJ	chr4	113900284	113979727	-	7862	1.04354	819.097	243.969	0.000112697	chr4_114437756_C_T_b38	458029	chr4	114437756	C	T	1	rs114380279	18	18	0.0272727	1	4.12803e-05	0.639095	0.15335	0.0778922	0.0779216	0.0632737	8.38954e-05	0.496708	0.193625	0.739371
Esophagus_Gastroesophageal_Junction.12789	ENSG00000085063.14	CD59	chr11	33702668	33736445	-	7171	1.02552	980.171	251.81	5.52896e-17	chr11_33705434_A_G_b38	-31011	chr11	33705434	A	G	1	rs7046	206	248	0.375758	-1	2.08285e-18	-0.337124	0.0358308	9.999e-05	2.45859e-14	1.09727e-13	6.62244e-05	-0.200843	-0.238258	-0.174213
Esophagus_Mucosa.20895	ENSG00000186017.14	ZNF566	chr19	36445119	36489648	-	6007	1.0274	532.18	377.149	2.42836e-13	chr19_36480542_C_T_b38	-9106	chr19	36480542	C	T	1	rs111566004	211	233	0.234406	1	6.57734e-15	-0.342468	0.0423701	9.999e-05	6.84379e-11	9.19004e-11	0.000261684	-0.272359	-0.322021	-0.224555
Esophagus_Mucosa.1866	ENSG00000135870.11	RC3H1	chr1	173931214	174022297	-	5745	1.03544	288.148	366.015	0.000445698	chr1_173083813_T_C_b38	-938484	chr1	173083813	T	C	1	rs1116616	70	75	0.0759109	1	0.000148794	0.215999	0.0564331	0.108357	0.110261	0.0460789	0.000493183	0.117026	0.053455	0.181391
Esophagus_Mucosa.20796	ENSG00000153885.14	KCTD15	chr19	33795933	33815763	+	8464	1.0648	1013.97	376.909	6.75568e-15	chr19_33796481_C_T_b38	548	chr19	33796481	C	T	1	rs28524164	336	433	0.435614	-1	1.12258e-16	-0.236936	0.0274181	9.999e-05	1.25841e-12	1.93339e-12	0.000150692	-0.145213	-0.176932	-0.113172
Esophagus_Mucosa.17669	ENSG00000140718.20	FTO	chr16	53701692	54158512	+	7740	1.04277	1155.67	383.612	2.47352e-05	chr16_54113294_CG_C_b38	411602	chr16	54113294	CG	C	1	rs5816925	286	338	0.34004	-1	8.60305e-06	0.11973	0.0265809	0.0221978	0.0237522	0.0121465	0.000125275	0.060883	0.035425	0.0836
Esophagus_Mucosa.5882	ENSG00000180801.13	ARSJ	chr4	113900284	113979727	-	7862	1.06028	808.182	373.594	6.78415e-05	chr4_113554981_G_GA_b38	-424746	chr4	113554981	G	GA	1	rs5861140	214	238	0.239437	-1	2.05048e-05	0.177298	0.0411601	0.0393961	0.0435764	0.0208087	0.000187005	0.171998	0.121542	0.24939
Esophagus_Mucosa.495	ENSG00000162419.12	GMEB1	chr1	28668732	28719353	+	5909	1.0472	595.778	370.883	4.15336e-05	chr1_29185602_A_G_b38	516870	chr1	29185602	A	G	1	rs184083730	13	13	0.0130785	1	1.09085e-05	-0.520306	0.116889	0.0185981	0.0201015	0.0104641	0.00024567	-0.287854	-0.458634	-0.106112
Esophagus_Mucosa.6726	ENSG00000168944.15	CEP120	chr5	123344885	123423592	-	7269	1.03664	682.214	373.062	0.000111877	chr5_123452957_G_A_b38	29365	chr5	123452957	G	A	1	rs67506450	34	35	0.0352113	1	3.57314e-05	0.293991	0.0703722	0.0645935	0.0657773	0.0296915	0.000208974	0.231925	0.140142	0.275808
Esophagus_Mucosa.19956	ENSG00000197563.10	PIGN	chr18	61905255	62187118	-	7500	1.05977	808.148	368.256	5.97151e-32	chr18_62106277_T_A_b38	-80841	chr18	62106277	T	A	1	rs9319996	320	409	0.411469	-1	8.79281e-37	-0.315974	0.0226219	9.999e-05	9.53922e-31	4.07601e-30	0.000186781	-0.244544	-0.277703	-0.214076
Esophagus_Mucosa.7715	ENSG00000010030.13	ETV7	chr6	36354091	36387800	-	6969	1.04357	924.209	381.652	3.68784e-19	chr6_36390512_T_C_b38	2712	chr6	36390512	T	C	1	rs1998266	139	151	0.151911	-1	2.98788e-21	0.410398	0.0410889	9.999e-05	7.08596e-17	1.46662e-16	0.000156958	0.671002	0.56683	0.786836
Esophagus_Mucosa.354	ENSG00000184677.16	ZBTB40	chr1	22451851	22531157	+	7437	1.04935	986.774	377.586	1.30441e-12	chr1_22457000_G_T_b38	5149	chr1	22457000	G	T	1	rs12354114	297	367	0.369215	1	4.54659e-14	0.21257	0.0272258	9.999e-05	4.58722e-10	5.78516e-10	0.000149126	0.163245	0.133514	0.19232
Esophagus_Mucosa.7715.1	ENSG00000010030.13	ETV7	chr6	36354091	36387800	-	6969	1.04357	924.209	381.652	3.68784e-19	chr6_36390512_T_C_b38	2712	chr6	36390512	T	C	1	rs1998266	139	151	0.151911	-1	2.98788e-21	0.410398	0.0410889	9.999e-05	7.08596e-17	1.46662e-16	0.000156958	0.671002	0.56683	0.786836
Esophagus_Mucosa.20489	ENSG00000008441.16	NFIX	chr19	12995608	13098796	+	6533	1.04463	939.452	381.246	0.000751418	chr19_13363124_C_T_b38	367516	chr19	13363124	C	T	1	rs76307651	43	45	0.0452716	1	0.000361304	0.194455	0.0540797	0.49359	0.485169	0.147577	0.000154818	0.089446	0.024792	0.13633
Esophagus_Mucosa.6882	ENSG00000120314.18	WDR55	chr5	140664676	140673172	+	4775	1.03025	475.232	379.39	1.23821e-09	chr5_140722954_G_A_b38	58278	chr5	140722954	G	A	1	rs2530225	345	467	0.469819	-1	1.15132e-10	0.154661	0.0233993	9.999e-05	3.76354e-07	3.6671e-07	0.00029517	0.090613	0.065813	0.112527
Esophagus_Mucosa.5501	ENSG00000197712.11	FAM114A1	chr4	38867677	38945739	+	8131	1.04693	954.406	375.741	1.99916e-11	chr4_38850626_C_T_b38	-17051	chr4	38850626	C	T	1	rs146468588	227	255	0.256539	1	8.71236e-13	-0.243742	0.033057	9.999e-05	8.11724e-09	9.19009e-09	0.000153264	-0.132847	-0.16401	-0.095264
Esophagus_Mucosa.5882.1	ENSG00000180801.13	ARSJ	chr4	113900284	113979727	-	7862	1.06028	808.182	373.594	6.78415e-05	chr4_113554981_G_GA_b38	-424746	chr4	113554981	G	GA	1	rs5861140	214	238	0.239437	-1	2.05048e-05	0.177298	0.0411601	0.0393961	0.0435764	0.0208087	0.000187005	0.171998	0.121542	0.24939
Esophagus_Mucosa.12594	ENSG00000085063.14	CD59	chr11	33702668	33736445	-	7171	1.03973	945.986	383.612	5.00374e-16	chr11_33689399_A_G_b38	-47046	chr11	33689399	A	G	1	rs11032343	118	122	0.122736	1	1.14449e-17	0.32947	0.036835	9.999e-05	1.50657e-13	2.47607e-13	0.000151883	0.327577	0.277919	0.413749
Esophagus_Mucosa.9954	ENSG00000177182.10	CLVS1	chr8	61057158	61500555	+	7212	1.04502	693.119	374.907	5.28487e-07	chr8_61035014_T_C_b38	-22144	chr8	61035014	T	C	1	rs1962862	373	491	0.493964	-1	8.63963e-08	-0.22938	0.0421066	0.00029997	0.000251496	0.000179293	0.000210036	-0.597599	-0.791043	-0.413624
Esophagus_Muscularis.20816	ENSG00000186017.14	ZNF566	chr19	36445119	36489648	-	6007	1.05043	491.26	341.285	2.59498e-11	chr19_36548998_G_A_b38	59350	chr19	36548998	G	A	1	rs2912445	281	341	0.366667	1	7.27508e-13	0.287719	0.0387799	9.999e-05	4.98564e-09	6.23123e-09	0.000273783	0.146984	0.108082	0.177751
Esophagus_Muscularis.1837	ENSG00000135870.11	RC3H1	chr1	173931214	174022297	-	5745	1.06463	282.138	335.519	1.00574e-06	chr1_173985417_C_CAATTCTTCCACATTTTATGTAGAAAGAT_b38	-36880	chr1	173985417	C	CAATTCTTCCACATTTTATGTAGAAAGAT	1	.	91	100	0.123153	1	1.11489e-07	-0.238457	0.0441059	9.999e-05	0.00016265	0.000127129	0.000493914	-0.163572	-0.203638	-0.117879
Esophagus_Muscularis.20716	ENSG00000153885.14	KCTD15	chr19	33795933	33815763	+	8464	1.05578	1000.41	346.994	5.05023e-13	chr19_33795046_T_C_b38	-887	chr19	33795046	T	C	1	rs3810361	304	391	0.42043	-1	1.27675e-14	-0.202405	0.0252606	9.999e-05	1.49388e-10	2.13012e-10	0.000136285	-0.146584	-0.175484	-0.111454
Esophagus_Muscularis.17689	ENSG00000140718.20	FTO	chr16	53701692	54158512	+	7740	1.03952	1212.81	358.393	2.16087e-07	chr16_54113294_CG_C_b38	411602	chr16	54113294	CG	C	1	rs5816925	275	320	0.344086	-1	5.21998e-08	0.11939	0.0215079	0.00019998	0.00018593	0.000144329	0.000107859	0.064363	0.046316	0.09416
Esophagus_Muscularis.5849	ENSG00000180801.13	ARSJ	chr4	113900284	113979727	-	7862	1.05282	796.549	346.242	9.16026e-08	chr4_114290500_C_T_b38	310773	chr4	114290500	C	T	1	rs11722915	201	232	0.249462	1	1.15029e-08	0.196567	0.0337139	0.00019998	4.31056e-05	3.62066e-05	0.000169889	0.230411	0.153068	0.28032
Esophagus_Muscularis.483	ENSG00000162419.12	GMEB1	chr1	28668732	28719353	+	5909	1.05076	577.564	342.346	0.000152911	chr1_29446538_G_A_b38	777806	chr1	29446538	G	A	1	rs4654345	195	221	0.237634	-1	4.75305e-05	-0.162259	0.0394496	0.0712929	0.0730129	0.035068	0.000233074	-0.084089	-0.119852	-0.050293
Esophagus_Muscularis.6714	ENSG00000168944.15	CEP120	chr5	123344885	123423592	-	7269	1.02872	666.5	344.371	1.37853e-05	chr5_123336913_C_T_b38	-86679	chr5	123336913	C	T	1	rs1011324	212	239	0.256989	1	3.21955e-06	0.163366	0.0345823	0.00779922	0.00789466	0.00481916	0.00019082	0.078086	0.042859	0.110578
Esophagus_Muscularis.19880	ENSG00000197563.10	PIGN	chr18	61905255	62187118	-	7500	1.04179	968.56	353.263	4.59792e-15	chr18_62187020_T_C_b38	-98	chr18	62187020	T	C	1	rs3752091	64	65	0.0698925	1	1.15046e-16	-0.595479	0.0687005	9.999e-05	1.46703e-12	2.41963e-12	0.000135848	-0.325302	-0.398588	-0.235884
Esophagus_Muscularis.7724	ENSG00000010030.13	ETV7	chr6	36354091	36387800	-	6969	1.04521	884.784	350.254	3.55375e-07	chr6_37314826_T_G_b38	927026	chr6	37314826	T	G	1	rs138192540	10	10	0.0107527	1	6.39767e-08	-0.883727	0.160312	0.00029997	0.000214065	0.000164939	0.000150019	-6.643856	-6.643856	-6.643856
Esophagus_Muscularis.348	ENSG00000184677.16	ZBTB40	chr1	22451851	22531157	+	7437	1.04474	924.636	345.644	3.41999e-14	chr1_22524941_T_G_b38	73090	chr1	22524941	T	G	1	rs10917246	273	330	0.354839	1	5.26192e-16	-0.239173	0.028271	9.999e-05	1.05145e-11	1.63279e-11	0.000143381	-0.16924	-0.202163	-0.135826
Esophagus_Muscularis.7724.1	ENSG00000010030.13	ETV7	chr6	36354091	36387800	-	6969	1.04521	884.784	350.254	3.55375e-07	chr6_37314826_T_G_b38	927026	chr6	37314826	T	G	1	rs138192540	10	10	0.0107527	1	6.39767e-08	-0.883727	0.160312	0.00029997	0.000214065	0.000164939	0.000150019	-6.643856	-6.643856	-6.643856
Esophagus_Muscularis.20405	ENSG00000008441.16	NFIX	chr19	12995608	13098796	+	6533	1.04765	890.092	349.617	0.00143953	chr19_13272904_A_C_b38	277296	chr19	13272904	A	C	1	rs4926250	55	57	0.0612903	-1	0.000705596	0.146875	0.0430172	0.712456	0.70497	0.206204	0.000150056	0.103411	0.047356	0.140108
Esophagus_Muscularis.6875	ENSG00000120314.18	WDR55	chr5	140664676	140673172	+	4775	1.03841	450.249	345.451	4.44333e-11	chr5_140721369_C_T_b38	56693	chr5	140721369	C	T	1	rs4413573	333	455	0.489247	1	1.84411e-12	0.192849	0.0264978	9.999e-05	9.95922e-09	1.216e-08	0.000289668	0.089236	0.068677	0.114358
Esophagus_Muscularis.5469	ENSG00000197712.11	FAM114A1	chr4	38867677	38945739	+	8131	1.04191	983.023	349.772	6.96693e-05	chr4_38910863_A_G_b38	43186	chr4	38910863	A	G	1	rs11730661	225	262	0.28172	1	2.36726e-05	0.130161	0.0304248	0.0552945	0.05805	0.0287876	0.000133891	0.076215	0.05379	0.106112
Esophagus_Muscularis.5849.1	ENSG00000180801.13	ARSJ	chr4	113900284	113979727	-	7862	1.05282	796.549	346.242	9.16026e-08	chr4_114290500_C_T_b38	310773	chr4	114290500	C	T	1	rs11722915	201	232	0.249462	1	1.15029e-08	0.196567	0.0337139	0.00019998	4.31056e-05	3.62066e-05	0.000169889	0.230411	0.153068	0.28032
Esophagus_Muscularis.12627	ENSG00000085063.14	CD59	chr11	33702668	33736445	-	7171	1.019	972.461	358.046	8.78205e-25	chr11_33705434_A_G_b38	-31011	chr11	33705434	A	G	1	rs7046	285	343	0.368817	-1	3.5603e-27	-0.328266	0.0281701	9.999e-05	3.36935e-22	1.01878e-21	0.000127469	-0.22038	-0.247819	-0.19073
Heart_Atrial_Appendage.20239	ENSG00000186017.14	ZNF566	chr19	36445119	36489648	-	6007	1.01492	484.151	262.539	0.00147043	chr19_37195919_G_A_b38	706271	chr19	37195919	G	A	1	rs149128127	9	9	0.0120968	1	0.000645988	0.737368	0.213881	0.506835	0.50239	0.21906	0.000152861	0.382803	0.012949	0.518577
Heart_Atrial_Appendage.1779	ENSG00000135870.11	RC3H1	chr1	173931214	174022297	-	5745	1.02671	245.254	251.318	0.00197182	chr1_173916587_C_CA_b38	-105710	chr1	173916587	C	CA	1	rs148086406	21	24	0.0322581	1	0.000692045	-0.389533	0.113627	0.379886	0.370859	0.178486	0.000312925	-0.212539	-0.299879	-0.121569
Heart_Atrial_Appendage.20143	ENSG00000153885.14	KCTD15	chr19	33795933	33815763	+	8464	1.03719	1105.67	271.402	4.97543e-10	chr19_33798284_A_AC_b38	2351	chr19	33798284	A	AC	1	rs11436224	198	233	0.313172	-1	5.31839e-11	-0.194261	0.0285313	9.999e-05	3.16702e-07	6.15153e-07	7.1666e-05	-0.192436	-0.240956	-0.147642
Heart_Atrial_Appendage.17215	ENSG00000140718.20	FTO	chr16	53701692	54158512	+	7740	0.997898	1203.45	276.976	1.34419e-07	chr16_54113294_CG_C_b38	411602	chr16	54113294	CG	C	1	rs5816925	212	249	0.334677	-1	3.66736e-08	0.178551	0.0315898	9.999e-05	0.000164895	0.000224158	5.82714e-05	0.09555	0.07409	0.119804
Heart_Atrial_Appendage.5705	ENSG00000180801.13	ARSJ	chr4	113900284	113979727	-	7862	1.05797	773.94	263.999	0.000111022	chr4_114962663_G_T_b38	982936	chr4	114962663	G	T	1	rs1899335	267	354	0.475806	-1	3.55777e-05	0.187136	0.0445856	0.0691931	0.0695353	0.0507572	0.000108871	0.231085	0.154997	0.314769
Heart_Atrial_Appendage.470	ENSG00000162419.12	GMEB1	chr1	28668732	28719353	+	5909	1.04656	648.977	267.155	0.00101378	chr1_27928412_G_A_b38	-740320	chr1	27928412	G	A	1	rs6680162	159	183	0.245968	1	0.000474376	0.181495	0.0513652	0.463426	0.459852	0.206025	0.000125557	0.08139	0.036447	0.12327
Heart_Atrial_Appendage.6552	ENSG00000168944.15	CEP120	chr5	123344885	123423592	-	7269	1.03109	641.996	263.218	0.00281163	chr5_124189989_G_C_b38	766397	chr5	124189989	G	C	1	rs114606554	10	10	0.0134409	1	0.0013717	-0.445022	0.137753	0.824547	0.827937	0.30632	0.000121166	-0.221496	-0.420906	-0.037448
Heart_Atrial_Appendage.19333	ENSG00000197563.10	PIGN	chr18	61905255	62187118	-	7500	1.05201	939.022	269.809	4.55418e-14	chr18_62253205_C_G_b38	66087	chr18	62253205	C	G	1	rs73458582	32	34	0.0456989	1	1.43704e-15	-0.608903	0.0722308	9.999e-05	1.2076e-11	3.66766e-11	8.81835e-05	-0.452846	-0.560889	-0.362623
Heart_Atrial_Appendage.7541	ENSG00000010030.13	ETV7	chr6	36354091	36387800	-	6969	1.06678	832.466	265.385	0.00011627	chr6_36378542_A_G_b38	-9258	chr6	36378542	A	G	1	rs4486005	91	97	0.130376	-1	3.92935e-05	0.293628	0.0703581	0.0731927	0.0765149	0.0549079	0.000103826	0.767173	0.390129	2.363807
Heart_Atrial_Appendage.335	ENSG00000184677.16	ZBTB40	chr1	22451851	22531157	+	7437	1.0872	832.441	258.927	0.000892467	chr1_22588680_G_A_b38	136829	chr1	22588680	G	A	1	rs78230509	37	38	0.0510753	1	0.000332443	-0.275252	0.0758214	0.504028	0.483534	0.213422	0.000109988	-0.206457	-0.26834	-0.137066
Heart_Atrial_Appendage.7541.1	ENSG00000010030.13	ETV7	chr6	36354091	36387800	-	6969	1.06678	832.466	265.385	0.00011627	chr6_36378542_A_G_b38	-9258	chr6	36378542	A	G	1	rs4486005	91	97	0.130376	-1	3.92935e-05	0.293628	0.0703581	0.0731927	0.0765149	0.0549079	0.000103826	0.767173	0.390129	2.363807
Heart_Atrial_Appendage.19846	ENSG00000008441.16	NFIX	chr19	12995608	13098796	+	6533	1.03504	911.02	269.16	0.000146675	chr19_13029527_T_C_b38	33919	chr19	13029527	T	C	1	rs16978855	28	29	0.0389785	1	5.77104e-05	-0.28765	0.0705042	0.115402	0.114681	0.075629	8.64156e-05	-0.22973	-0.307386	-0.175324
Heart_Atrial_Appendage.6708	ENSG00000120314.18	WDR55	chr5	140664676	140673172	+	4775	1.04098	425.142	261.994	5.94252e-07	chr5_140634792_C_T_b38	-29884	chr5	140634792	C	T	1	rs2915863	221	268	0.360215	-1	8.25662e-08	0.176455	0.0321044	0.00029997	0.000176719	0.000239023	0.000188496	0.099087	0.07468	0.131589
Heart_Atrial_Appendage.5334	ENSG00000197712.11	FAM114A1	chr4	38867677	38945739	+	8131	1.03644	953.788	266.786	1.78431e-05	chr4_38886312_C_T_b38	18635	chr4	38886312	C	T	1	rs6848423	127	144	0.193548	1	4.99096e-06	0.148464	0.0319345	0.0124988	0.0143167	0.0132959	8.28901e-05	0.123067	0.089547	0.156445
Heart_Atrial_Appendage.5705.1	ENSG00000180801.13	ARSJ	chr4	113900284	113979727	-	7862	1.05797	773.94	263.999	0.000111022	chr4_114962663_G_T_b38	982936	chr4	114962663	G	T	1	rs1899335	267	354	0.475806	-1	3.55777e-05	0.187136	0.0445856	0.0691931	0.0695353	0.0507572	0.000108871	0.231085	0.154997	0.314769
Heart_Atrial_Appendage.12306	ENSG00000085063.14	CD59	chr11	33702668	33736445	-	7171	1.08042	871.714	266.196	3.41912e-13	chr11_33701277_C_T_b38	-35168	chr11	33701277	C	T	1	rs831616	179	207	0.278226	1	9.07795e-15	-0.217749	0.026682	9.999e-05	4.9267e-11	1.4073e-10	0.000103064	-0.182047	-0.237465	-0.139637
Heart_Left_Ventricle.18622	ENSG00000186017.14	ZNF566	chr19	36445119	36489648	-	6007	1.04117	466.675	271.933	8.02791e-05	chr19_36765680_A_G_b38	276032	chr19	36765680	A	G	1	rs1227816	171	195	0.252591	1	2.12204e-05	0.218466	0.0506099	0.0326967	0.0315404	0.0285181	0.000155814	0.141609	0.090641	0.196137
Heart_Left_Ventricle.1677	ENSG00000135870.11	RC3H1	chr1	173931214	174022297	-	5745	1.05306	272.593	269.449	0.000409217	chr1_174956055_A_T_b38	933758	chr1	174956055	A	T	1	rs75018600	79	87	0.112694	1	0.000129339	-0.206657	0.0533222	0.0877912	0.0916838	0.0687093	0.000276551	-0.137052	-0.188957	-0.098954
Heart_Left_Ventricle.18532	ENSG00000153885.14	KCTD15	chr19	33795933	33815763	+	8464	1.04889	1064.92	281.407	6.73373e-06	chr19_33795761_T_C_b38	-172	chr19	33795761	T	C	1	rs285677	208	250	0.323834	-1	1.83231e-06	-0.134244	0.0276093	0.00469953	0.00549354	0.00615386	6.99152e-05	-0.200614	-0.250298	-0.144252
Heart_Left_Ventricle.15808	ENSG00000140718.20	FTO	chr16	53701692	54158512	+	7740	1.02239	1233.32	291.621	6.84226e-07	chr16_53874572_T_C_b38	172880	chr16	53874572	T	C	1	rs10521305	45	47	0.0608808	1	2.34688e-07	-0.253967	0.0480534	0.00049995	0.000713018	0.000952317	5.56054e-05	-0.282248	-0.334333	-0.208863
Heart_Left_Ventricle.5247	ENSG00000180801.13	ARSJ	chr4	113900284	113979727	-	7862	1.06425	688.921	270.344	0.000450853	chr4_113794396_A_C_b38	-185331	chr4	113794396	A	C	1	rs72903690	5	5	0.00647668	1	0.00014849	0.81243	0.211555	0.234756	0.239599	0.141114	0.000113161	1.463414	0.502287	2.335747
Heart_Left_Ventricle.451	ENSG00000162419.12	GMEB1	chr1	28668732	28719353	+	5909	1.05701	580.609	274.726	1.17625e-05	chr1_28213681_C_T_b38	-455051	chr1	28213681	C	T	1	rs61787031	71	71	0.0919689	1	2.59966e-06	-0.387146	0.0808676	0.00349965	0.00499471	0.00564448	0.000131405	-0.241042	-0.335336	-0.156876
Heart_Left_Ventricle.6016	ENSG00000168944.15	CEP120	chr5	123344885	123423592	-	7269	1.04356	615.449	273.522	2.1665e-05	chr5_123319085_A_G_b38	-104507	chr5	123319085	A	G	1	rs115796963	171	190	0.246114	1	4.98443e-06	0.178217	0.038363	0.00859914	0.0107667	0.0112429	0.000119021	0.145941	0.104777	0.189692
Heart_Left_Ventricle.17782	ENSG00000197563.10	PIGN	chr18	61905255	62187118	-	7500	1.07144	795.34	272.488	5.96997e-07	chr18_62253144_T_G_b38	66026	chr18	62253144	T	G	1	rs12326855	189	225	0.291451	1	7.58685e-08	-0.160896	0.029219	9.999e-05	0.000266183	0.000382407	0.000100117	-0.134987	-0.187649	-0.091695
Heart_Left_Ventricle.6921	ENSG00000010030.13	ETV7	chr6	36354091	36387800	-	6969	1.07812	878.639	280.033	0.00162156	chr6_36770579_G_A_b38	382779	chr6	36770579	G	A	1	rs916304	270	338	0.437824	-1	0.00081208	0.150639	0.0445507	0.732796	0.733213	0.298573	9.24054e-05	0.396584	0.21874	0.81848
Heart_Left_Ventricle.324	ENSG00000184677.16	ZBTB40	chr1	22451851	22531157	+	7437	1.05734	838.259	273.26	2.92944e-05	chr1_22511451_T_C_b38	59600	chr1	22511451	T	C	1	rs2073168	232	292	0.378238	1	6.97743e-06	-0.153095	0.0334935	0.0175982	0.0191168	0.0186199	9.11093e-05	-0.101454	-0.131591	-0.072732
Heart_Left_Ventricle.6921.1	ENSG00000010030.13	ETV7	chr6	36354091	36387800	-	6969	1.07812	878.639	280.033	0.00162156	chr6_36770579_G_A_b38	382779	chr6	36770579	G	A	1	rs916304	270	338	0.437824	-1	0.00081208	0.150639	0.0445507	0.732796	0.733213	0.298573	9.24054e-05	0.396584	0.21874	0.81848
Heart_Left_Ventricle.18252	ENSG00000008441.16	NFIX	chr19	12995608	13098796	+	6533	1.0264	883.014	280.141	0.000927011	chr19_13321085_G_A_b38	325477	chr19	13321085	G	A	1	rs182154641	20	20	0.0259067	1	0.000435268	-0.252728	0.0710847	0.553039	0.546836	0.246313	7.86542e-05	-0.244299	-0.31098	-0.181104
Heart_Left_Ventricle.6157	ENSG00000120314.18	WDR55	chr5	140664676	140673172	+	4775	1.02074	448.771	278.521	8.77769e-05	chr5_140721369_C_T_b38	56693	chr5	140721369	C	T	1	rs4413573	279	385	0.498705	-1	2.93938e-05	0.158928	0.0374837	0.0329967	0.0357951	0.0317284	0.000152008	0.071787	0.039774	0.10615
Heart_Left_Ventricle.4916	ENSG00000197712.11	FAM114A1	chr4	38867677	38945739	+	8131	1.04476	853.342	273.707	7.41425e-05	chr4_38954066_C_T_b38	86389	chr4	38954066	C	T	1	rs76910176	45	45	0.0582902	1	2.06027e-05	0.26222	0.0606488	0.0522948	0.0530993	0.04408	8.61585e-05	0.263161	0.182512	0.327964
Heart_Left_Ventricle.5247.1	ENSG00000180801.13	ARSJ	chr4	113900284	113979727	-	7862	1.06425	688.921	270.344	0.000450853	chr4_113794396_A_C_b38	-185331	chr4	113794396	A	C	1	rs72903690	5	5	0.00647668	1	0.00014849	0.81243	0.211555	0.234756	0.239599	0.141114	0.000113161	1.463414	0.502287	2.335747
Heart_Left_Ventricle.11339	ENSG00000085063.14	CD59	chr11	33702668	33736445	-	7171	1.00916	978.599	288.767	2.68177e-10	chr11_33736224_G_A_b38	-221	chr11	33736224	G	A	1	rs2273121	146	173	0.224093	1	3.90195e-11	-0.163224	0.0238338	9.999e-05	2.27551e-07	4.9441e-07	6.71676e-05	-0.19319	-0.225953	-0.14902
Kidney_Cortex.21669	ENSG00000186017.14	ZNF566	chr19	36445119	36489648	-	6007	1.03814	389.107	42.7125	0.00204167	chr19_35980934_G_A_b38	-508714	chr19	35980934	G	A	1	rs12462868	25	29	0.19863	1	0.0010698	-0.461963	0.132655	0.534722	0.530718	0.510233	1.28924e-05	-0.223837	-0.34806	-0.118506
Kidney_Cortex.1881	ENSG00000135870.11	RC3H1	chr1	173931214	174022297	-	5745	1.00074	238.23	43.4438	0.00170539	chr1_173283194_T_A_b38	-739103	chr1	173283194	T	A	1	rs12240012	5	6	0.0410959	1	0.000968811	0.811749	0.230894	0.336019	0.33375	0.445759	1.69899e-05	0.290799	0.118614	0.520024
Kidney_Cortex.18408	ENSG00000140718.20	FTO	chr16	53701692	54158512	+	7740	1.031	915.127	44.7375	0.000844878	chr16_53746190_C_T_b38	44498	chr16	53746190	C	T	1	rs7186637	26	27	0.184932	1	0.00054319	0.472036	0.127341	0.524084	0.524006	0.50861	5.26778e-06	0.202984	0.124697	0.276041
Kidney_Cortex.6070	ENSG00000180801.13	ARSJ	chr4	113900284	113979727	-	7862	1.05593	583.18	43.1063	0.00192159	chr4_113700683_C_CCCT_b38	-279044	chr4	113700683	C	CCCT	1	rs10669328	13	13	0.0890411	-1	0.00105534	-0.632992	0.181529	0.656393	0.65163	0.543306	9.47922e-06	-0.49246	-0.727705	-0.089305
Kidney_Cortex.514	ENSG00000162419.12	GMEB1	chr1	28668732	28719353	+	5909	1.01635	456.893	43.575	0.00261307	chr1_27712383_G_A_b38	-956349	chr1	27712383	G	A	1	rs140862611	1	1	0.00684932	1	0.00157388	2.65509	0.792217	0.688919	0.691088	0.553312	9.70656e-06	1.001829	0.931676	0.931676
Kidney_Cortex.6979	ENSG00000168944.15	CEP120	chr5	123344885	123423592	-	7269	1.06001	517.943	42.9	0.00082376	chr5_124232096_C_T_b38	808504	chr5	124232096	C	T	1	rs55698714	11	11	0.0753425	1	0.000400044	0.559077	0.146887	0.319196	0.319464	0.440119	1.09087e-05	0.181811	0.022336	0.392287
Kidney_Cortex.20710	ENSG00000197563.10	PIGN	chr18	61905255	62187118	-	7500	0.998764	851.821	45.525	0.000572383	chr18_61191764_C_T_b38	-995354	chr18	61191764	C	T	1	rs114658020	5	5	0.0342466	1	0.000403564	0.97041	0.255147	0.388436	0.386571	0.465358	4.69607e-06	0.237108	0.041356	0.402296
Kidney_Cortex.8028	ENSG00000010030.13	ETV7	chr6	36354091	36387800	-	6969	1.02713	678.785	43.7812	0.000387072	chr6_36286003_G_A_b38	-101797	chr6	36286003	G	A	1	rs11756211	4	4	0.0273973	1	0.000201116	-1.28987	0.320428	0.223188	0.219886	0.390308	6.94864e-06	-3.051332	-6.643856	-0.154079
Kidney_Cortex.8028.1	ENSG00000010030.13	ETV7	chr6	36354091	36387800	-	6969	1.02713	678.785	43.7812	0.000387072	chr6_36286003_G_A_b38	-101797	chr6	36286003	G	A	1	rs11756211	4	4	0.0273973	1	0.000201116	-1.28987	0.320428	0.223188	0.219886	0.390308	6.94864e-06	-3.051332	-6.643856	-0.154079
Kidney_Cortex.21244	ENSG00000008441.16	NFIX	chr19	12995608	13098796	+	6533	1.03633	723.959	44.1562	0.000154085	chr19_12420995_G_A_b38	-574613	chr19	12420995	G	A	1	rs143758064	4	4	0.0273973	1	7.90019e-05	-1.39091	0.322263	0.0928907	0.0958575	0.2948	6.86015e-06	-3.23477	-6.643856	-1.00477
Kidney_Cortex.7145	ENSG00000120314.18	WDR55	chr5	140664676	140673172	+	4775	1.05785	339.822	42.8625	0.000384473	chr5_140776392_C_G_b38	111716	chr5	140776392	C	G	1	rs6421140	54	69	0.472603	1	0.000170207	-0.32295	0.0791944	0.105368	0.105963	0.307315	1.64353e-05	-0.22732	-0.309259	-0.136187
Kidney_Cortex.5660	ENSG00000197712.11	FAM114A1	chr4	38867677	38945739	+	8131	1.03664	681.388	42.2625	6.07641e-05	chr4_38934138_C_G_b38	66461	chr4	38934138	C	G	1	rs10517500	21	22	0.150685	1	1.9005e-05	0.608699	0.128241	0.0337966	0.0355102	0.192484	7.30132e-06	0.404007	0.261097	0.545854
Kidney_Cortex.6070.1	ENSG00000180801.13	ARSJ	chr4	113900284	113979727	-	7862	1.05593	583.18	43.1063	0.00192159	chr4_113700683_C_CCCT_b38	-279044	chr4	113700683	C	CCCT	1	rs10669328	13	13	0.0890411	-1	0.00105534	-0.632992	0.181529	0.656393	0.65163	0.543306	9.47922e-06	-0.49246	-0.727705	-0.089305
Liver.19422	ENSG00000186017.14	ZNF566	chr19	36445119	36489648	-	6007	1.00331	573.311	154.727	0.000666809	chr19_36623964_C_T_b38	134316	chr19	36623964	C	T	1	rs113400635	20	20	0.0480769	1	0.000390722	-0.434503	0.120054	0.314088	0.316233	0.2522	4.96888e-05	-0.500679	-0.676576	-0.344579
Liver.1732	ENSG00000135870.11	RC3H1	chr1	173931214	174022297	-	5745	1.04369	299.784	149.362	0.000828648	chr1_174107629_A_G_b38	85332	chr1	174107629	A	G	1	rs6661868	95	110	0.264423	1	0.000390916	-0.235502	0.065072	0.205418	0.202614	0.195485	0.000111195	-0.120513	-0.177066	-0.073241
Liver.19330	ENSG00000153885.14	KCTD15	chr19	33795933	33815763	+	8464	1.03148	1065.65	153.054	1.73715e-12	chr19_33787413_T_C_b38	-8520	chr19	33787413	T	C	1	rs113091386	90	102	0.245192	1	1.45123e-13	0.652195	0.0810289	9.999e-05	9.69745e-10	7.79008e-09	2.9866e-05	1.069565	0.874367	1.298434
Liver.16466	ENSG00000140718.20	FTO	chr16	53701692	54158512	+	7740	1.03034	1129.7	154.17	0.000262832	chr16_53000671_T_C_b38	-701021	chr16	53000671	T	C	1	rs6499201	43	48	0.115385	1	0.000138908	0.227197	0.0582569	0.247405	0.243859	0.217906	2.80496e-05	0.22824	0.1434	0.290606
Liver.5483	ENSG00000180801.13	ARSJ	chr4	113900284	113979727	-	7862	1.05715	731.66	148.411	3.67103e-05	chr4_114853988_T_TG_b38	874261	chr4	114853988	T	TG	1	rs35134439	11	11	0.0264423	1	1.1228e-05	-1.07493	0.237383	0.0182982	0.0210092	0.040292	4.79001e-05	-2.623427	-6.643856	-1.084403
Liver.476	ENSG00000162419.12	GMEB1	chr1	28668732	28719353	+	5909	1.05739	569.298	148.755	0.000149817	chr1_27690571_T_C_b38	-978161	chr1	27690571	T	C	1	rs7519716	16	20	0.0480769	-1	5.57933e-05	0.676695	0.163622	0.0670933	0.0691357	0.0985702	6.16142e-05	0.420778	0.234425	0.539785
Liver.6283	ENSG00000168944.15	CEP120	chr5	123344885	123423592	-	7269	1.05673	598.187	145.95	0.000718322	chr5_123859349_G_A_b38	435757	chr5	123859349	G	A	1	rs167931	138	176	0.423077	1	0.000283611	0.219308	0.0591466	0.325	0.322871	0.255357	5.84968e-05	0.189329	0.102115	0.264206
Liver.18559	ENSG00000197563.10	PIGN	chr18	61905255	62187118	-	7500	1.05412	857.23	150.002	1.27616e-05	chr18_62279335_A_G_b38	92217	chr18	62279335	A	G	1	rs2980980	128	159	0.382212	1	3.84916e-06	-0.211059	0.0441779	0.00789921	0.0083199	0.0189611	4.04302e-05	-0.18429	-0.241898	-0.13016
Liver.7202	ENSG00000010030.13	ETV7	chr6	36354091	36387800	-	6969	1.04109	825.302	151.052	3.40117e-07	chr6_36383037_G_A_b38	-4763	chr6	36383037	G	A	1	rs881647	140	172	0.413462	-1	7.48543e-08	0.361428	0.064217	0.00019998	0.000196998	0.000692113	4.00002e-05	0.899299	0.694059	1.227521
Liver.345	ENSG00000184677.16	ZBTB40	chr1	22451851	22531157	+	7437	1.06069	930.02	150.248	0.000121925	chr1_22516479_C_CTG_b38	64628	chr1	22516479	C	CTG	1	rs58097243	84	99	0.237981	-1	4.83274e-05	-0.237163	0.056847	0.0886911	0.0913013	0.118874	3.81759e-05	-0.187808	-0.23387	-0.105916
Liver.7202.1	ENSG00000010030.13	ETV7	chr6	36354091	36387800	-	6969	1.04109	825.302	151.052	3.40117e-07	chr6_36383037_G_A_b38	-4763	chr6	36383037	G	A	1	rs881647	140	172	0.413462	-1	7.48543e-08	0.361428	0.064217	0.00019998	0.000196998	0.000692113	4.00002e-05	0.899299	0.694059	1.227521
Liver.19061	ENSG00000008441.16	NFIX	chr19	12995608	13098796	+	6533	1.09791	924.114	151.085	0.000494392	chr19_12092534_C_T_b38	-903074	chr19	12092534	C	T	1	rs140507506	9	9	0.0216346	1	0.000238571	-0.653552	0.174045	0.326271	0.32146	0.254748	4.38331e-05	-0.557796	-0.774877	-0.308206
Liver.6425	ENSG00000120314.18	WDR55	chr5	140664676	140673172	+	4775	1.00812	438.547	150.265	3.52788e-08	chr5_140655259_C_T_b38	-9417	chr5	140655259	C	T	1	rs801399	153	199	0.478365	-1	5.534e-09	0.201952	0.0328488	9.999e-05	1.40924e-05	6.19148e-05	6.62243e-05	0.163015	0.121076	0.199659
Liver.5120	ENSG00000197712.11	FAM114A1	chr4	38867677	38945739	+	8131	1.0507	950.371	150.495	0.000560723	chr4_38943548_A_G_b38	75871	chr4	38943548	A	G	1	rs1060582	52	55	0.132212	1	0.000266675	0.318885	0.0856131	0.388738	0.388773	0.280916	3.60091e-05	0.216655	0.125122	0.399999
Liver.5483.1	ENSG00000180801.13	ARSJ	chr4	113900284	113979727	-	7862	1.05715	731.66	148.411	3.67103e-05	chr4_114853988_T_TG_b38	874261	chr4	114853988	T	TG	1	rs35134439	11	11	0.0264423	1	1.1228e-05	-1.07493	0.237383	0.0182982	0.0210092	0.040292	4.79001e-05	-2.623427	-6.643856	-1.084403
Liver.11756	ENSG00000085063.14	CD59	chr11	33702668	33736445	-	7171	1.06083	870.699	151.233	0.000234882	chr11_33757372_G_A_b38	20927	chr11	33757372	G	A	1	rs61887477	72	78	0.1875	1	0.000105586	-0.181465	0.0456873	0.166114	0.163002	0.171639	4.07976e-05	-0.208231	-0.317656	-0.131666
Lung.22776	ENSG00000186017.14	ZNF566	chr19	36445119	36489648	-	6007	1.06575	478.058	380.521	7.17899e-08	chr19_36462137_C_T_b38	-27511	chr19	36462137	C	T	1	rs12985198	211	236	0.229126	1	5.6868e-09	0.239306	0.0402735	9.999e-05	1.69568e-05	1.93096e-05	0.000235943	0.158467	0.098136	0.203329
Lung.1976	ENSG00000135870.11	RC3H1	chr1	173931214	174022297	-	5745	1.03661	286.866	381.792	0.000543184	chr1_173343362_T_G_b38	-678935	chr1	173343362	T	G	1	rs1539259	203	231	0.224272	1	0.000188327	0.0877905	0.0233128	0.13109	0.132522	0.068739	0.000363296	0.066295	0.039276	0.108311
Lung.22674	ENSG00000153885.14	KCTD15	chr19	33795933	33815763	+	8464	1.06163	1007.82	391.189	2.74012e-07	chr19_33803996_G_A_b38	8063	chr19	33803996	G	A	1	rs4805059	361	466	0.452427	1	4.1797e-08	-0.13725	0.0245958	0.00019998	0.000162156	0.000163618	0.000110711	-0.154478	-0.192497	-0.12036
Lung.19353	ENSG00000140718.20	FTO	chr16	53701692	54158512	+	7740	1.05436	1137.79	397.686	0.000308233	chr16_54530286_C_T_b38	828594	chr16	54530286	C	T	1	rs59805475	23	23	0.0223301	1	0.000135003	0.535201	0.138984	0.268149	0.271583	0.118878	9.61718e-05	0.344315	0.170201	0.643647
Lung.6380	ENSG00000180801.13	ARSJ	chr4	113900284	113979727	-	7862	1.03557	875.053	397.404	4.16295e-05	chr4_113979765_G_A_b38	38	chr4	113979765	G	A	1	rs4834370	334	428	0.415534	1	1.4443e-05	-0.156332	0.0356453	0.029997	0.0313011	0.0205233	0.000118774	-0.193187	-0.26397	-0.128035
Lung.517	ENSG00000162419.12	GMEB1	chr1	28668732	28719353	+	5909	1.03782	680.409	397.654	0.00167062	chr1_28222532_T_C_b38	-446200	chr1	28222532	T	C	1	rs12143651	51	51	0.0495146	1	0.000882999	-0.190722	0.0569653	0.674528	0.664246	0.226233	0.000153705	-0.140191	-0.216731	-0.08089
Lung.7329	ENSG00000168944.15	CEP120	chr5	123344885	123423592	-	7269	1.03971	813.686	400.717	0.00661307	chr5_123813765_A_G_b38	390173	chr5	123813765	A	G	1	rs145249936	19	19	0.0184466	1	0.00420941	0.247539	0.0860444	0.994042	0.995028	0.300598	0.000129205	0.149403	0.057462	0.242212
Lung.21788	ENSG00000197563.10	PIGN	chr18	61905255	62187118	-	7500	1.05414	889.231	390.885	3.66609e-23	chr18_62262431_A_G_b38	75313	chr18	62262431	A	G	1	rs17069663	67	68	0.0662768	1	3.79196e-26	-0.50016	0.0443189	9.999e-05	2.80418e-21	1.10336e-20	0.000122978	-0.479749	-0.590958	-0.404547
Lung.8426	ENSG00000010030.13	ETV7	chr6	36354091	36387800	-	6969	1.04332	870.033	394.916	5.09866e-30	chr6_36387595_T_C_b38	-205	chr6	36387595	T	C	1	rs2234071	379	504	0.48932	-1	1.28624e-33	0.356641	0.0271113	9.999e-05	3.14095e-28	1.75388e-27	0.000122044	0.644717	0.552704	0.724918
Lung.373	ENSG00000184677.16	ZBTB40	chr1	22451851	22531157	+	7437	1.04026	989.702	395.068	5.04901e-07	chr1_22457842_C_T_b38	5991	chr1	22457842	C	T	1	rs1934482	297	359	0.348544	1	9.66623e-08	0.159208	0.0293614	0.00059994	0.000361466	0.000347066	0.000106389	0.120352	0.081176	0.159321
Lung.8426.1	ENSG00000010030.13	ETV7	chr6	36354091	36387800	-	6969	1.04332	870.033	394.916	5.09866e-30	chr6_36387595_T_C_b38	-205	chr6	36387595	T	C	1	rs2234071	379	504	0.48932	-1	1.28624e-33	0.356641	0.0271113	9.999e-05	3.14095e-28	1.75388e-27	0.000122044	0.644717	0.552704	0.724918
Lung.22342	ENSG00000008441.16	NFIX	chr19	12995608	13098796	+	6533	0.967408	967.413	399.685	0.0013709	chr19_13521321_T_C_b38	525713	chr19	13521321	T	C	1	rs79024621	28	28	0.0271845	1	0.000731492	-0.237947	0.06996	0.736571	0.746383	0.245418	8.79074e-05	-0.179432	-0.261685	-0.075878
Lung.7493	ENSG00000120314.18	WDR55	chr5	140664676	140673172	+	4775	1.0333	453.097	387.126	4.8999e-13	chr5_140762589_C_A_b38	97913	chr5	140762589	C	A	1	rs2531337	212	246	0.238835	1	9.17752e-15	0.195208	0.0243282	9.999e-05	1.04383e-10	1.99525e-10	0.000227923	0.123651	0.091492	0.147092
Lung.5976	ENSG00000197712.11	FAM114A1	chr4	38867677	38945739	+	8131	1.06393	926.398	386.724	2.00475e-10	chr4_38871711_C_T_b38	4034	chr4	38871711	C	T	1	rs73236649	157	179	0.173786	1	8.85341e-12	0.210144	0.0299751	9.999e-05	6.70237e-08	9.92664e-08	0.00012118	0.164919	0.124008	0.199478
Lung.6380.1	ENSG00000180801.13	ARSJ	chr4	113900284	113979727	-	7862	1.03557	875.053	397.404	4.16295e-05	chr4_113979765_G_A_b38	38	chr4	113979765	G	A	1	rs4834370	334	428	0.415534	1	1.4443e-05	-0.156332	0.0356453	0.029997	0.0313011	0.0205233	0.000118774	-0.193187	-0.26397	-0.128035
Lung.13801	ENSG00000085063.14	CD59	chr11	33702668	33736445	-	7171	1.04023	908.134	396.958	3.77469e-21	chr11_33701665_C_A_b38	-34780	chr11	33701665	C	A	1	rs831617	307	369	0.358252	-1	1.61577e-23	-0.228442	0.0215742	9.999e-05	6.68058e-19	2.29387e-18	0.000115934	-0.248872	-0.282848	-0.217526
Minor_Salivary_Gland.22311	ENSG00000186017.14	ZNF566	chr19	36445119	36489648	-	6007	1.05976	528.178	107.158	1.32083e-05	chr19_36443111_G_C_b38	-46537	chr19	36443111	G	C	1	rs71354199	82	91	0.315972	1	4.38828e-06	-0.440575	0.0915176	0.00329967	0.00503231	0.0178755	4.57512e-05	-0.246077	-0.33995	-0.125963
Minor_Salivary_Gland.1942	ENSG00000135870.11	RC3H1	chr1	173931214	174022297	-	5745	1.0355	303.743	105.833	0.00185441	chr1_173085268_G_A_b38	-937029	chr1	173085268	G	A	1	rs80020884	6	6	0.0208333	1	0.000962001	0.756727	0.223497	0.421296	0.413738	0.328766	7.20507e-05	0.348689	0.119537	0.602335
Minor_Salivary_Gland.22212	ENSG00000153885.14	KCTD15	chr19	33795933	33815763	+	8464	1.02663	965.179	106.461	0.00108845	chr19_33786781_G_T_b38	-9152	chr19	33786781	G	T	1	rs285680	28	30	0.104167	-1	0.000551368	-0.3326	0.0936723	0.638393	0.63926	0.404692	2.18461e-05	-0.283539	-0.41097	-0.158678
Minor_Salivary_Gland.18975	ENSG00000140718.20	FTO	chr16	53701692	54158512	+	7740	1.05691	1254.41	111.435	0.000149731	chr16_54317300_G_A_b38	615608	chr16	54317300	G	A	1	rs1108815	39	46	0.159722	1	8.90433e-05	-0.412571	0.101681	0.147793	0.151453	0.195378	1.90459e-05	-0.120926	-0.173769	-0.064023
Minor_Salivary_Gland.6301	ENSG00000180801.13	ARSJ	chr4	113900284	113979727	-	7862	1.06561	841.64	108.785	0.00239991	chr4_113055294_G_C_b38	-924433	chr4	113055294	G	C	1	rs78791153	10	10	0.0347222	1	0.00149509	-0.486232	0.149556	0.849745	0.853107	0.467943	2.93886e-05	-0.707253	-1.122958	-0.343143
Minor_Salivary_Gland.504	ENSG00000162419.12	GMEB1	chr1	28668732	28719353	+	5909	1.05734	609.699	107.181	0.000529087	chr1_28113055_T_C_b38	-555677	chr1	28113055	T	C	1	rs75481431	6	6	0.0208333	1	0.000259705	0.817186	0.217015	0.254448	0.250872	0.25595	3.92519e-05	0.518029	0.171861	0.787377
Minor_Salivary_Gland.7226	ENSG00000168944.15	CEP120	chr5	123344885	123423592	-	7269	0.990047	825.77	111.609	0.0032161	chr5_123097643_A_G_b38	-325949	chr5	123097643	A	G	1	rs73796825	7	7	0.0243056	1	0.00234464	-0.64118	0.206194	0.928571	0.931331	0.488908	2.17555e-05	-0.535319	-0.661186	-0.381066
Minor_Salivary_Gland.21344	ENSG00000197563.10	PIGN	chr18	61905255	62187118	-	7500	1.03856	945.526	108.506	4.72289e-10	chr18_62253205_C_G_b38	66087	chr18	62253205	C	G	1	rs73458582	19	20	0.0694444	1	6.86647e-11	-0.633572	0.088364	9.999e-05	2.49899e-07	2.58183e-06	2.34437e-05	-0.467129	-0.612765	-0.282631
Minor_Salivary_Gland.362	ENSG00000184677.16	ZBTB40	chr1	22451851	22531157	+	7437	1.09646	791.01	103.242	0.000779034	chr1_22330232_C_T_b38	-121619	chr1	22330232	C	T	1	rs111745895	12	12	0.0416667	1	0.000307833	0.745624	0.200556	0.423793	0.414297	0.328919	3.52226e-05	0.312446	0.001278	0.616565
Minor_Salivary_Gland.21891	ENSG00000008441.16	NFIX	chr19	12995608	13098796	+	6533	1.06419	818.044	106.042	0.00238672	chr19_12114509_A_C_b38	-881099	chr19	12114509	A	C	1	rs73000469	15	15	0.0520833	1	0.00128913	0.51862	0.157306	0.837657	0.843435	0.465415	3.00665e-05	0.30078	0.100151	0.506909
Minor_Salivary_Gland.7391	ENSG00000120314.18	WDR55	chr5	140664676	140673172	+	4775	1.03698	437.201	106.507	4.50257e-05	chr5_140726916_C_T_b38	62240	chr5	140726916	C	T	1	rs2563290	105	141	0.489583	1	1.60508e-05	0.231493	0.0514649	0.0163984	0.0165865	0.045859	5.03677e-05	0.091714	0.040293	0.134525
Minor_Salivary_Gland.5872	ENSG00000197712.11	FAM114A1	chr4	38867677	38945739	+	8131	1.06527	939.656	106.554	8.5203e-05	chr4_38920711_T_G_b38	53034	chr4	38920711	T	G	1	rs34899546	27	29	0.100694	1	3.27534e-05	0.274048	0.0634631	0.0605939	0.0633125	0.116709	2.62878e-05	0.216242	0.109006	0.302811
Minor_Salivary_Gland.6301.1	ENSG00000180801.13	ARSJ	chr4	113900284	113979727	-	7862	1.06561	841.64	108.785	0.00239991	chr4_113055294_G_C_b38	-924433	chr4	113055294	G	C	1	rs78791153	10	10	0.0347222	1	0.00149509	-0.486232	0.149556	0.849745	0.853107	0.467943	2.93886e-05	-0.707253	-1.122958	-0.343143
Minor_Salivary_Gland.10688	ENSG00000177182.10	CLVS1	chr8	61057158	61500555	+	7212	1.05993	761.192	109.18	0.00183991	chr8_61247355_T_G_b38	190197	chr8	61247355	T	G	2	rs11777350	8	9	0.0362903	1	0.00114354	0.840831	0.252236	0.726943	0.733253	0.433176	3.17683e-05	1.737212	1.105596	2.276659
Muscle_Skeletal.18349	ENSG00000186017.14	ZNF566	chr19	36445119	36489648	-	6007	1.05505	467.939	542.308	0.000120693	chr19_36451362_T_C_b38	-38286	chr19	36451362	T	C	1	rs79235019	37	37	0.026204	1	3.12874e-05	-0.422385	0.10071	0.0435956	0.0457242	0.0198818	0.000351427	-0.322663	-0.475254	-0.220689
Muscle_Skeletal.1653	ENSG00000135870.11	RC3H1	chr1	173931214	174022297	-	5745	1.1573	258.11	524.421	0.00837714	chr1_173380083_A_T_b38	-642214	chr1	173380083	A	T	1	rs138380867	21	21	0.0148725	1	0.003688	0.256395	0.0879725	0.863676	0.853963	0.212986	0.000797234	0.305213	0.152352	0.499196
Muscle_Skeletal.18262	ENSG00000153885.14	KCTD15	chr19	33795933	33815763	+	8464	1.06325	1008.08	554.668	8.27992e-06	chr19_33897283_C_T_b38	101350	chr19	33897283	C	T	1	rs74404258	266	302	0.213881	1	1.80832e-06	-0.206275	0.0428068	0.00459954	0.00597078	0.00315663	0.000166325	-0.294962	-0.399129	-0.182743
Muscle_Skeletal.15576	ENSG00000140718.20	FTO	chr16	53701692	54158512	+	7740	1.03919	1232.31	577.446	1.37659e-15	chr16_53814649_A_G_b38	112957	chr16	53814649	A	G	1	rs1861867	420	511	0.361898	-1	5.15667e-17	0.206416	0.0239361	9.999e-05	5.76599e-13	7.86201e-13	0.000128491	0.119804	0.094916	0.145101
Muscle_Skeletal.5185	ENSG00000180801.13	ARSJ	chr4	113900284	113979727	-	7862	1.04749	885.307	566.329	1.00063e-06	chr4_114322915_C_T_b38	343188	chr4	114322915	C	T	1	rs4557345	49	53	0.0375354	1	2.17267e-07	-0.500689	0.0955284	0.00059994	0.000621132	0.000381331	0.00018246	-0.739467	-1.226484	-0.514868
Muscle_Skeletal.447	ENSG00000162419.12	GMEB1	chr1	28668732	28719353	+	5909	1.07616	613.592	551.826	0.00064878	chr1_27944571_G_A_b38	-724161	chr1	27944571	G	A	1	rs10902679	281	319	0.225921	1	0.000250791	0.105548	0.0286637	0.295629	0.293803	0.0943	0.00028152	0.107059	0.054318	0.149955
Muscle_Skeletal.5937	ENSG00000168944.15	CEP120	chr5	123344885	123423592	-	7269	1.04739	662.979	550.18	3.93496e-05	chr5_123408311_C_A_b38	-15281	chr5	123408311	C	A	1	rs6862676	479	614	0.434844	1	9.84415e-06	-0.101492	0.0227739	0.019798	0.021214	0.0100255	0.000243579	-0.090473	-0.117699	-0.063409
Muscle_Skeletal.17531	ENSG00000197563.10	PIGN	chr18	61905255	62187118	-	7500	1.04918	851.193	555.755	2.54119e-23	chr18_62109029_T_C_b38	-78089	chr18	62109029	T	C	1	rs17641789	275	317	0.224504	1	1.86153e-26	-0.305596	0.0274306	9.999e-05	2.28352e-21	4.98044e-21	0.00019054	-0.228064	-0.261722	-0.201604
Muscle_Skeletal.6811	ENSG00000010030.13	ETV7	chr6	36354091	36387800	-	6969	1.08668	721.503	537.153	0.00184373	chr6_36768325_C_A_b38	380525	chr6	36768325	C	A	1	rs236426	434	538	0.38102	-1	0.000701444	0.141858	0.0416527	0.708924	0.704713	0.184377	0.000245217	0.403808	0.227371	0.649126
Muscle_Skeletal.318	ENSG00000184677.16	ZBTB40	chr1	22451851	22531157	+	7437	1.03556	927.293	556.904	1.22822e-09	chr1_22530108_T_C_b38	78257	chr1	22530108	T	C	1	rs1062663	422	520	0.368272	1	8.35456e-11	-0.136055	0.0205959	9.999e-05	6.89356e-07	5.86242e-07	0.000169251	-0.126181	-0.160761	-0.085144
Muscle_Skeletal.6811.1	ENSG00000010030.13	ETV7	chr6	36354091	36387800	-	6969	1.08668	721.503	537.153	0.00184373	chr6_36768325_C_A_b38	380525	chr6	36768325	C	A	1	rs236426	434	538	0.38102	-1	0.000701444	0.141858	0.0416527	0.708924	0.704713	0.184377	0.000245217	0.403808	0.227371	0.649126
Muscle_Skeletal.17994	ENSG00000008441.16	NFIX	chr19	12995608	13098796	+	6533	1.03372	943.793	566.996	4.7513e-05	chr19_13752383_A_G_b38	756775	chr19	13752383	A	G	1	rs115082236	33	36	0.0254958	1	1.64629e-05	0.20666	0.0476011	0.0364964	0.0389078	0.0172107	0.000165548	0.173578	0.077818	0.272093
Muscle_Skeletal.6087	ENSG00000120314.18	WDR55	chr5	140664676	140673172	+	4775	1.04692	458.382	556.702	8.93441e-22	chr5_140672686_A_G_b38	8010	chr5	140672686	A	G	1	rs2563333	519	702	0.497167	1	1.19225e-24	0.242245	0.0226568	9.999e-05	5.50361e-20	1.1193e-19	0.000351879	0.154487	0.125345	0.176763
Muscle_Skeletal.4871	ENSG00000197712.11	FAM114A1	chr4	38867677	38945739	+	8131	1.03494	967.21	557.447	2.78915e-06	chr4_38886312_C_T_b38	18635	chr4	38886312	C	T	1	rs6848423	244	279	0.197592	1	5.57712e-07	0.207422	0.0410165	0.00189981	0.00215803	0.00122486	0.000162022	0.201999	0.130075	0.262094
Muscle_Skeletal.5185.1	ENSG00000180801.13	ARSJ	chr4	113900284	113979727	-	7862	1.04749	885.307	566.329	1.00063e-06	chr4_114322915_C_T_b38	343188	chr4	114322915	C	T	1	rs4557345	49	53	0.0375354	1	2.17267e-07	-0.500689	0.0955284	0.00059994	0.000621132	0.000381331	0.00018246	-0.739467	-1.226484	-0.514868
Muscle_Skeletal.11139	ENSG00000085063.14	CD59	chr11	33702668	33736445	-	7171	1.03017	996.963	575.925	1.26465e-13	chr11_33729506_A_G_b38	-6939	chr11	33729506	A	G	1	rs2252927	435	524	0.373219	-1	6.8607e-15	-0.235259	0.0294824	9.999e-05	6.25698e-11	7.38003e-11	0.000155361	-0.197135	-0.234836	-0.161934
Muscle_Skeletal.8785	ENSG00000177182.10	CLVS1	chr8	61057158	61500555	+	7212	1.06794	657.842	552.277	0.000423224	chr8_60147906_A_G_b38	-909252	chr8	60147906	A	G	1	rs2611345	261	304	0.215297	-1	0.000154847	-0.190116	0.0499509	0.215501	0.215222	0.0736573	0.000257658	-0.541398	-0.797635	-0.256047
Nerve_Tibial.22616	ENSG00000186017.14	ZNF566	chr19	36445119	36489648	-	6007	1.06061	497.397	397.155	3.66379e-14	chr19_36530312_G_A_b38	40664	chr19	36530312	G	A	1	rs2967453	249	285	0.267857	1	3.13702e-16	0.295752	0.0348898	9.999e-05	3.96395e-12	4.4968e-12	0.000339286	0.168491	0.13443	0.19751
Nerve_Tibial.1943	ENSG00000135870.11	RC3H1	chr1	173931214	174022297	-	5745	1.05966	282.863	392.362	1.47035e-08	chr1_173894831_C_G_b38	-127466	chr1	173894831	C	G	1	rs61827934	128	141	0.132768	1	7.85763e-10	-0.182906	0.029129	9.999e-05	1.93461e-06	1.42231e-06	0.000595187	-0.093325	-0.127445	-0.061474
Nerve_Tibial.22511	ENSG00000153885.14	KCTD15	chr19	33795933	33815763	+	8464	1.0584	979.894	405.288	0.000559541	chr19_34118777_A_G_b38	322844	chr19	34118777	A	G	1	rs8110630	302	367	0.344925	1	0.000229335	0.109745	0.0295525	0.409072	0.394073	0.120273	0.000171354	0.101915	0.041997	0.163643
Nerve_Tibial.19227	ENSG00000140718.20	FTO	chr16	53701692	54158512	+	7740	1.03802	1256.46	420.842	6.51919e-09	chr16_53874572_T_C_b38	172880	chr16	53874572	T	C	1	rs10521305	59	61	0.0573308	1	1.1994e-09	-0.326377	0.0525779	9.999e-05	5.16174e-06	3.64331e-06	0.000127311	-0.145816	-0.196912	-0.114025
Nerve_Tibial.6299	ENSG00000180801.13	ARSJ	chr4	113900284	113979727	-	7862	1.06703	833.203	404.758	2.4099e-11	chr4_114021886_T_A_b38	42159	chr4	114021886	T	A	1	rs2374224	175	211	0.198308	-1	9.61234e-13	-0.38101	0.0518993	9.999e-05	5.94151e-09	5.41681e-09	0.000205608	-0.308286	-0.374048	-0.220435
Nerve_Tibial.495	ENSG00000162419.12	GMEB1	chr1	28668732	28719353	+	5909	1.06471	636.358	405.231	0.003423	chr1_29305397_A_G_b38	636665	chr1	29305397	A	G	1	rs2235937	213	244	0.229323	1	0.00177509	0.108506	0.0345142	0.861446	0.874517	0.222338	0.000267753	0.042424	0.017985	0.076029
Nerve_Tibial.7261	ENSG00000168944.15	CEP120	chr5	123344885	123423592	-	7269	1.04034	659.219	399.874	1.75079e-05	chr5_123314415_TGTGTGGGTTG_T_b38	-109177	chr5	123314415	TGTGTGGGTTG	T	1	rs72245439	231	267	0.25094	1	3.9033e-06	0.134912	0.0288718	0.00739926	0.00941753	0.00453771	0.000243998	0.06648	0.042294	0.090368
Nerve_Tibial.21633	ENSG00000197563.10	PIGN	chr18	61905255	62187118	-	7500	1.04674	908.727	408.141	1.06531e-24	chr18_62254346_G_T_b38	67228	chr18	62254346	G	T	1	rs9945237	69	70	0.0657895	1	9.56854e-28	-0.73027	0.0625911	9.999e-05	9.88006e-23	2.08242e-22	0.000179748	-0.407434	-0.494739	-0.331482
Nerve_Tibial.8334	ENSG00000010030.13	ETV7	chr6	36354091	36387800	-	6969	1.03916	821.466	404.092	1.03659e-21	chr6_36390512_T_C_b38	2712	chr6	36390512	T	C	1	rs1998266	153	170	0.159774	-1	1.35444e-24	0.443261	0.040845	9.999e-05	1.64158e-19	2.92631e-19	0.000195255	0.544654	0.44993	0.625709
Nerve_Tibial.359	ENSG00000184677.16	ZBTB40	chr1	22451851	22531157	+	7437	1.04006	1003.34	409.664	1.76469e-07	chr1_22437872_T_TC_b38	-13979	chr1	22437872	T	TC	1	rs34326395	29	32	0.0300752	-1	2.91422e-08	0.430102	0.0762149	0.00019998	0.00012309	7.54095e-05	0.000160213	0.221505	0.120077	0.291477
Nerve_Tibial.8334.1	ENSG00000010030.13	ETV7	chr6	36354091	36387800	-	6969	1.03916	821.466	404.092	1.03659e-21	chr6_36390512_T_C_b38	2712	chr6	36390512	T	C	1	rs1998266	153	170	0.159774	-1	1.35444e-24	0.443261	0.040845	9.999e-05	1.64158e-19	2.92631e-19	0.000195255	0.544654	0.44993	0.625709
Nerve_Tibial.22189	ENSG00000008441.16	NFIX	chr19	12995608	13098796	+	6533	1.04209	940.914	410.736	0.000723335	chr19_13212310_T_G_b38	216702	chr19	13212310	T	G	1	rs16048	113	117	0.109962	-1	0.000336323	-0.10044	0.0278023	0.471725	0.473609	0.138893	0.000171678	-0.094627	-0.136668	-0.057587
Nerve_Tibial.7431	ENSG00000120314.18	WDR55	chr5	140664676	140673172	+	4775	1.03694	450.783	401.047	1.64745e-11	chr5_140726916_C_T_b38	62240	chr5	140726916	C	T	1	rs2563290	388	520	0.488722	-1	4.88249e-13	0.133159	0.0178928	9.999e-05	3.6603e-09	3.38691e-09	0.000353876	0.092112	0.073277	0.109657
Nerve_Tibial.5885	ENSG00000197712.11	FAM114A1	chr4	38867677	38945739	+	8131	1.05278	1020.4	409.642	1.38828e-52	chr4_38910863_A_G_b38	43186	chr4	38910863	A	G	1	rs11730661	252	297	0.279135	1	4.41447e-59	0.529282	0.0281193	9.999e-05	3.65443e-52	2.5233e-51	0.00016239	0.375064	0.339549	0.410697
Nerve_Tibial.6299.1	ENSG00000180801.13	ARSJ	chr4	113900284	113979727	-	7862	1.06703	833.203	404.758	2.4099e-11	chr4_114021886_T_A_b38	42159	chr4	114021886	T	A	1	rs2374224	175	211	0.198308	-1	9.61234e-13	-0.38101	0.0518993	9.999e-05	5.94151e-09	5.41681e-09	0.000205608	-0.308286	-0.374048	-0.220435
Nerve_Tibial.13712	ENSG00000085063.14	CD59	chr11	33702668	33736445	-	7171	1.03519	992	419.477	7.92828e-24	chr11_33705434_A_G_b38	-31011	chr11	33705434	A	G	1	rs7046	308	363	0.341165	-1	4.42813e-26	-0.237869	0.0211616	9.999e-05	1.51941e-21	3.00957e-21	0.000160146	-0.185518	-0.218094	-0.145937
Nerve_Tibial.10795	ENSG00000177182.10	CLVS1	chr8	61057158	61500555	+	7212	1.06075	679.553	403.088	0.000112018	chr8_61495944_G_C_b38	438786	chr8	61495944	G	C	1	rs2640240	19	19	0.0178571	1	3.53476e-05	0.929996	0.222656	0.0577942	0.0609582	0.0249768	0.000248436	1.314434	1.014281	1.747452
Ovary.22067	ENSG00000186017.14	ZNF566	chr19	36445119	36489648	-	6007	1.05691	439.653	110.679	0.00327853	chr19_36138199_G_T_b38	-351449	chr19	36138199	G	T	1	rs2091825	85	95	0.284431	1	0.00162937	0.237887	0.0738846	0.748691	0.744951	0.421516	6.46645e-05	0.144764	0.088625	0.197152
Ovary.1903	ENSG00000135870.11	RC3H1	chr1	173931214	174022297	-	5745	1.06621	266.171	109.327	0.00108096	chr1_173307059_A_T_b38	-715238	chr1	173307059	A	T	1	rs16845661	23	24	0.0718563	1	0.000425131	-0.351407	0.0970922	0.225959	0.22266	0.228247	0.000110677	-0.195496	-0.284328	-0.108176
Ovary.21969	ENSG00000153885.14	KCTD15	chr19	33795933	33815763	+	8464	1.12397	797.293	108.719	0.00279017	chr19_33292005_G_A_b38	-503928	chr19	33292005	G	A	1	rs877567	30	32	0.0958084	1	0.00122653	-0.278723	0.0842823	0.879613	0.868294	0.454896	4.55624e-05	-0.176251	-0.297477	-0.045199
Ovary.18730	ENSG00000140718.20	FTO	chr16	53701692	54158512	+	7740	1.04983	998.012	114.858	0.000190939	chr16_54118818_A_G_b38	417126	chr16	54118818	A	G	1	rs2072518	102	140	0.419162	1	8.71782e-05	0.211548	0.052181	0.162289	0.155944	0.186934	2.77152e-05	0.089651	0.038653	0.139682
Ovary.6180	ENSG00000180801.13	ARSJ	chr4	113900284	113979727	-	7862	1.04784	850.846	116.942	1.01951e-05	chr4_113979801_T_C_b38	74	chr4	113979801	T	C	1	rs7437956	122	152	0.45509	1	4.2324e-06	0.346398	0.0720443	0.00569943	0.00673911	0.0189666	3.22565e-05	0.339803	0.244182	0.448734
Ovary.497	ENSG00000162419.12	GMEB1	chr1	28668732	28719353	+	5909	1.04137	652.554	116.086	7.06212e-05	chr1_28414202_G_A_b38	-254530	chr1	28414202	G	A	1	rs116658103	16	17	0.0508982	1	3.21653e-05	0.625283	0.145007	0.0344966	0.0389302	0.0751146	4.09982e-05	0.272259	0.178568	0.368795
Ovary.7101	ENSG00000168944.15	CEP120	chr5	123344885	123423592	-	7269	1.07738	468.55	104.477	0.00298074	chr5_123307854_C_CTTGCAGTGAGCTGAGA_b38	-115738	chr5	123307854	C	CTTGCAGTGAGCTGAGA	1	rs199772776	109	135	0.404192	1	0.00105443	0.188939	0.056352	0.739837	0.726396	0.416271	6.55784e-05	0.092532	0.059548	0.133398
Ovary.21075	ENSG00000197563.10	PIGN	chr18	61905255	62187118	-	7500	1.04267	832.005	113.581	2.5796e-12	chr18_62231496_A_C_b38	44378	chr18	62231496	A	C	1	rs9950909	26	26	0.0778443	1	1.33661e-13	-0.931567	0.112278	9.999e-05	8.98919e-10	9.90645e-09	3.23219e-05	-0.590018	-0.705859	-0.410799
Ovary.8153	ENSG00000010030.13	ETV7	chr6	36354091	36387800	-	6969	1.03037	1017.9	119.683	0.000365616	chr6_36761790_A_C_b38	373990	chr6	36761790	A	C	1	rs9380597	64	68	0.203593	-1	0.000241132	-0.309495	0.0819012	0.293893	0.296839	0.266711	2.5151e-05	-0.575632	-0.879098	-0.414033
Ovary.362	ENSG00000184677.16	ZBTB40	chr1	22451851	22531157	+	7437	1.05703	948.139	115.367	0.00064476	chr1_21490760_A_G_b38	-961091	chr1	21490760	A	G	1	rs10733029	10	10	0.0299401	-1	0.00034273	0.706611	0.191988	0.43865	0.430014	0.322212	3.00005e-05	0.481609	0.231169	0.708728
Ovary.8153.1	ENSG00000010030.13	ETV7	chr6	36354091	36387800	-	6969	1.03037	1017.9	119.683	0.000365616	chr6_36761790_A_C_b38	373990	chr6	36761790	A	C	1	rs9380597	64	68	0.203593	-1	0.000241132	-0.309495	0.0819012	0.293893	0.296839	0.266711	2.5151e-05	-0.575632	-0.879098	-0.414033
Ovary.21621	ENSG00000008441.16	NFIX	chr19	12995608	13098796	+	6533	1.04187	913.141	115.999	0.000138076	chr19_13458417_C_T_b38	462809	chr19	13458417	C	T	1	rs2419718	26	26	0.0778443	1	6.63604e-05	0.397755	0.0964072	0.105169	0.106525	0.149058	2.93569e-05	0.244051	0.156053	0.350531
Ovary.7265	ENSG00000120314.18	WDR55	chr5	140664676	140673172	+	4775	1.03422	487.543	116.52	0.00012224	chr5_140974221_T_A_b38	309545	chr5	140974221	T	A	1	rs75147433	6	6	0.0179641	1	6.03769e-05	0.935344	0.225362	0.0487951	0.0517377	0.0918237	5.33299e-05	0.480363	0.270855	0.761531
Ovary.5777	ENSG00000197712.11	FAM114A1	chr4	38867677	38945739	+	8131	1.03173	948.914	115.28	1.6411e-13	chr4_38910863_A_G_b38	43186	chr4	38910863	A	G	1	rs11730661	82	96	0.287425	1	9.74698e-15	0.647672	0.0738213	9.999e-05	7.50213e-11	9.48844e-10	2.7128e-05	0.41931	0.334725	0.502426
Ovary.6180.1	ENSG00000180801.13	ARSJ	chr4	113900284	113979727	-	7862	1.04784	850.846	116.942	1.01951e-05	chr4_113979801_T_C_b38	74	chr4	113979801	T	C	1	rs7437956	122	152	0.45509	1	4.2324e-06	0.346398	0.0720443	0.00569943	0.00673911	0.0189666	3.22565e-05	0.339803	0.244182	0.448734
Ovary.13353	ENSG00000085063.14	CD59	chr11	33702668	33736445	-	7171	1.04328	938.371	117.091	8.03289e-15	chr11_33705434_A_G_b38	-31011	chr11	33705434	A	G	1	rs7046	100	122	0.365269	-1	5.94978e-16	-0.395011	0.0425834	9.999e-05	2.44133e-12	3.86259e-11	2.87275e-05	-0.381171	-0.426165	-0.316597
Pancreas.19752	ENSG00000186017.14	ZNF566	chr19	36445119	36489648	-	6007	1.04121	554.747	221.667	1.15416e-05	chr19_36484032_C_G_b38	-5616	chr19	36484032	C	G	1	rs112934813	114	127	0.208197	1	3.18461e-06	-0.327067	0.0686188	0.0049995	0.00509042	0.00626929	0.000118394	-0.176621	-0.242475	-0.110245
Pancreas.1738	ENSG00000135870.11	RC3H1	chr1	173931214	174022297	-	5745	1.0253	266.554	211.902	6.97783e-05	chr1_174644763_T_C_b38	622466	chr1	174644763	T	C	1	rs4651114	123	139	0.227869	1	1.55633e-05	0.239441	0.0543317	0.0151985	0.0164796	0.0177486	0.000234136	0.10853	0.070552	0.14166
Pancreas.19652	ENSG00000153885.14	KCTD15	chr19	33795933	33815763	+	8464	1.04856	926.575	217.114	3.70824e-06	chr19_33795046_T_C_b38	-887	chr19	33795046	T	C	1	rs3810361	198	249	0.408197	-1	6.83758e-07	-0.183973	0.0360998	0.00259974	0.00254925	0.00335162	7.25424e-05	-0.141409	-0.177166	-0.10874
Pancreas.16757	ENSG00000140718.20	FTO	chr16	53701692	54158512	+	7740	1.0579	1129.64	224.231	1.86794e-06	chr16_53874572_T_C_b38	172880	chr16	53874572	T	C	1	rs10521305	33	35	0.057377	1	4.79686e-07	-0.406825	0.07869	0.00139986	0.00143826	0.00198454	6.12508e-05	-0.244219	-0.292357	-0.160857
Pancreas.5508	ENSG00000180801.13	ARSJ	chr4	113900284	113979727	-	7862	1.02749	867.204	224.817	3.60978e-05	chr4_113976185_A_T_b38	-3542	chr4	113976185	A	T	1	rs12504027	208	270	0.442623	-1	1.31944e-05	0.229634	0.0516559	0.0258974	0.0276848	0.0277542	7.24876e-05	0.224413	0.145115	0.303165
Pancreas.485	ENSG00000162419.12	GMEB1	chr1	28668732	28719353	+	5909	1.03566	700.512	225.598	0.00499775	chr1_28332857_G_T_b38	-335875	chr1	28332857	G	T	1	rs150389503	7	7	0.0114754	1	0.00312244	0.676487	0.226671	0.9625	0.967848	0.375276	9.21219e-05	0.34739	0.182316	0.57058
Pancreas.6312	ENSG00000168944.15	CEP120	chr5	123344885	123423592	-	7269	1.04722	662.536	217.7	2.2158e-05	chr5_123422179_G_A_b38	-1413	chr5	123422179	G	A	1	rs34837495	90	98	0.160656	1	5.45628e-06	0.236824	0.0509645	0.00989901	0.0116941	0.0132033	0.000101026	0.145248	0.095733	0.194569
Pancreas.18848	ENSG00000197563.10	PIGN	chr18	61905255	62187118	-	7500	1.03722	974.547	225.11	2.58234e-14	chr18_62106277_T_A_b38	-80841	chr18	62106277	T	A	1	rs9319996	187	236	0.386885	-1	9.85347e-16	-0.393493	0.045837	9.999e-05	9.98415e-12	3.6665e-11	6.65493e-05	-0.196143	-0.25374	-0.154414
Pancreas.7252	ENSG00000010030.13	ETV7	chr6	36354091	36387800	-	6969	1.05681	827.646	219.58	2.03835e-20	chr6_36387595_T_C_b38	-205	chr6	36387595	T	C	1	rs2234071	223	298	0.488525	-1	4.96868e-23	0.457136	0.0417724	9.999e-05	1.83411e-18	1.1688e-17	8.33183e-05	1.001147	0.876127	1.15108
Pancreas.350	ENSG00000184677.16	ZBTB40	chr1	22451851	22531157	+	7437	1.04965	965.858	221.606	8.71902e-07	chr1_22530108_T_C_b38	78257	chr1	22530108	T	C	1	rs1062663	194	235	0.385246	1	1.74334e-07	-0.222956	0.0414697	0.00069993	0.000579556	0.000862286	6.98293e-05	-0.179751	-0.249646	-0.117784
Pancreas.7252.1	ENSG00000010030.13	ETV7	chr6	36354091	36387800	-	6969	1.05681	827.646	219.58	2.03835e-20	chr6_36387595_T_C_b38	-205	chr6	36387595	T	C	1	rs2234071	223	298	0.488525	-1	4.96868e-23	0.457136	0.0417724	9.999e-05	1.83411e-18	1.1688e-17	8.33183e-05	1.001147	0.876127	1.15108
Pancreas.19347	ENSG00000008441.16	NFIX	chr19	12995608	13098796	+	6533	1.04655	919.718	223.181	0.000430903	chr19_13481751_T_C_b38	486143	chr19	13481751	T	C	1	rs2112459	41	44	0.0721311	1	0.000194266	-0.280161	0.0740661	0.316572	0.305737	0.177869	7.26251e-05	-0.135723	-0.203344	-0.064586
Pancreas.6456	ENSG00000120314.18	WDR55	chr5	140664676	140673172	+	4775	1.04917	414.551	215.991	2.05091e-06	chr5_140706477_A_T_b38	41801	chr5	140706477	A	T	1	rs6848	230	301	0.493443	-1	3.23348e-07	0.166237	0.0316576	0.00049995	0.00058751	0.000872993	0.000162438	0.079308	0.049959	0.109478
Pancreas.5156	ENSG00000197712.11	FAM114A1	chr4	38867677	38945739	+	8131	1.03219	941.507	219.714	0.000111276	chr4_39137474_A_T_b38	269797	chr4	39137474	A	T	1	rs35819919	117	133	0.218033	1	3.74119e-05	0.225419	0.0536928	0.0894911	0.0911485	0.0741646	6.7786e-05	0.128337	0.07831	0.195482
Pancreas.5508.1	ENSG00000180801.13	ARSJ	chr4	113900284	113979727	-	7862	1.02749	867.204	224.817	3.60978e-05	chr4_113976185_A_T_b38	-3542	chr4	113976185	A	T	1	rs12504027	208	270	0.442623	-1	1.31944e-05	0.229634	0.0516559	0.0258974	0.0276848	0.0277542	7.24876e-05	0.224413	0.145115	0.303165
Pancreas.11963	ENSG00000085063.14	CD59	chr11	33702668	33736445	-	7171	1.06172	899.945	223.425	3.17204e-10	chr11_33705434_A_G_b38	-31011	chr11	33705434	A	G	1	rs7046	179	219	0.359016	-1	2.843e-11	-0.246507	0.0353779	9.999e-05	1.09598e-07	2.69155e-07	7.77887e-05	-0.158206	-0.198127	-0.123883
Pituitary.23403	ENSG00000186017.14	ZNF566	chr19	36445119	36489648	-	6007	1.07457	443.463	171.067	0.000161222	chr19_35890869_T_TAATA_b38	-598779	chr19	35890869	T	TAATA	1	rs112491444	20	24	0.0510638	1	5.1262e-05	0.5875	0.141874	0.0491951	0.0547611	0.0619641	0.000123807	0.256872	0.134405	0.347473
Pituitary.2008	ENSG00000135870.11	RC3H1	chr1	173931214	174022297	-	5745	1.06498	258.659	169.22	0.00010491	chr1_173370830_C_A_b38	-651467	chr1	173370830	C	A	1	rs35538218	56	59	0.124473	1	2.83772e-05	0.246999	0.0576214	0.0168983	0.0205714	0.0281139	0.000205713	0.126821	0.065595	0.175914
Pituitary.23293	ENSG00000153885.14	KCTD15	chr19	33795933	33815763	+	8464	1.02762	980.096	177.685	0.000184502	chr19_33803962_C_T_b38	8029	chr19	33803962	C	T	1	rs4239577	117	137	0.28903	1	8.22037e-05	-0.198668	0.0493962	0.156725	0.155742	0.130647	4.78413e-05	-0.214349	-0.323849	-0.124808
Pituitary.19895	ENSG00000140718.20	FTO	chr16	53701692	54158512	+	7740	1.02189	1104.51	182.706	5.05469e-06	chr16_53874572_T_C_b38	172880	chr16	53874572	T	C	1	rs10521305	31	31	0.0654008	1	2.15747e-06	-0.37263	0.0763146	0.00389961	0.00492319	0.00825664	4.16062e-05	-0.184829	-0.241112	-0.095224
Pituitary.6568	ENSG00000180801.13	ARSJ	chr4	113900284	113979727	-	7862	1.03955	775.4	178.416	2.53345e-05	chr4_114567403_G_T_b38	587676	chr4	114567403	G	T	1	rs13152682	23	25	0.0527426	1	9.58625e-06	-0.488877	0.107571	0.0152985	0.0163653	0.0232711	6.30197e-05	-0.618956	-1.530375	-0.339577
Pituitary.539	ENSG00000162419.12	GMEB1	chr1	28668732	28719353	+	5909	1.0126	705.951	182.206	0.00192289	chr1_28247986_G_C_b38	-420746	chr1	28247986	G	C	1	rs76147254	45	45	0.0949367	1	0.00125668	0.330908	0.101102	0.740385	0.738599	0.341091	6.29771e-05	0.128526	0.062147	0.209266
Pituitary.7529	ENSG00000168944.15	CEP120	chr5	123344885	123423592	-	7269	1.02129	619.166	176.184	0.000661458	chr5_124207517_G_A_b38	783925	chr5	124207517	G	A	1	rs143938706	19	19	0.0400844	1	0.000316813	0.410387	0.111944	0.345291	0.326099	0.209424	7.4061e-05	0.224713	0.155089	0.354694
Pituitary.22369	ENSG00000197563.10	PIGN	chr18	61905255	62187118	-	7500	1.05362	768.145	173.991	1.90007e-05	chr18_62028865_G_C_b38	-158253	chr18	62028865	G	C	1	rs746280	91	105	0.221519	1	5.33772e-06	-0.280658	0.0599757	0.0105989	0.0112799	0.0170218	6.67195e-05	-0.119836	-0.162919	-0.070939
Pituitary.8661	ENSG00000010030.13	ETV7	chr6	36354091	36387800	-	6969	1.0283	735.972	175.107	2.5061e-13	chr6_36390512_T_C_b38	2712	chr6	36390512	T	C	1	rs1998266	68	74	0.156118	-1	8.24085e-15	0.600206	0.071373	9.999e-05	9.6632e-11	5.08038e-10	6.38611e-05	0.838511	0.756119	1.110614
Pituitary.388	ENSG00000184677.16	ZBTB40	chr1	22451851	22531157	+	7437	1.04322	933.831	177.435	9.70946e-06	chr1_22420411_G_A_b38	-31440	chr1	22420411	G	A	1	rs10917228	164	210	0.443038	1	3.13605e-06	0.22436	0.0467452	0.00659934	0.00722772	0.0115439	5.29887e-05	0.15527	0.082643	0.205048
Pituitary.8661.1	ENSG00000010030.13	ETV7	chr6	36354091	36387800	-	6969	1.0283	735.972	175.107	2.5061e-13	chr6_36390512_T_C_b38	2712	chr6	36390512	T	C	1	rs1998266	68	74	0.156118	-1	8.24085e-15	0.600206	0.071373	9.999e-05	9.6632e-11	5.08038e-10	6.38611e-05	0.838511	0.756119	1.110614
Pituitary.22945	ENSG00000008441.16	NFIX	chr19	12995608	13098796	+	6533	1.02127	891.405	179.82	0.000317961	chr19_12532392_G_A_b38	-463216	chr19	12532392	G	A	1	rs4519447	110	131	0.276371	-1	0.000164086	-0.117271	0.0305179	0.236587	0.237767	0.172584	5.14396e-05	-0.140941	-0.231235	-0.060227
Pituitary.7712	ENSG00000120314.18	WDR55	chr5	140664676	140673172	+	4775	1.03469	434.084	175.107	0.000774232	chr5_139678143_G_A_b38	-986533	chr5	139678143	G	A	1	rs143799328	6	6	0.0126582	1	0.000361943	0.732856	0.201919	0.274171	0.270045	0.186981	0.0001107	0.365082	0.093728	0.886207
Pituitary.6129	ENSG00000197712.11	FAM114A1	chr4	38867677	38945739	+	8131	1.04419	911.177	175.992	2.13281e-09	chr4_38813881_A_C_b38	-53796	chr4	38813881	A	C	1	rs4833103	167	216	0.455696	-1	2.36446e-10	0.297037	0.0444557	9.999e-05	1.06606e-06	3.44997e-06	5.44856e-05	0.222126	0.175626	0.257636
Pituitary.6568.1	ENSG00000180801.13	ARSJ	chr4	113900284	113979727	-	7862	1.03955	775.4	178.416	2.53345e-05	chr4_114567403_G_T_b38	587676	chr4	114567403	G	T	1	rs13152682	23	25	0.0527426	1	9.58625e-06	-0.488877	0.107571	0.0152985	0.0163653	0.0232711	6.30197e-05	-0.618956	-1.530375	-0.339577
Pituitary.14213	ENSG00000085063.14	CD59	chr11	33702668	33736445	-	7171	1.07108	766.251	174.145	0.00103913	chr11_33719234_T_C_b38	-17211	chr11	33719234	T	C	1	rs831633	131	154	0.324895	-1	0.00048506	-0.148943	0.0419784	0.522989	0.516165	0.275964	7.08504e-05	-0.092269	-0.12214	-0.044257
Pituitary.11204	ENSG00000177182.10	CLVS1	chr8	61057158	61500555	+	7212	1.04541	634.737	175.453	0.000346975	chr8_62027834_GC_G_b38	970676	chr8	62027834	GC	G	1	rs112412723	7	7	0.0147679	1	0.000149839	0.910534	0.235486	0.180523	0.180507	0.143879	7.85382e-05	0.827653	0.330703	1.34349
Prostate.23113	ENSG00000186017.14	ZNF566	chr19	36445119	36489648	-	6007	1.07251	452.815	155.441	0.000931207	chr19_36858899_A_C_b38	369251	chr19	36858899	A	C	1	rs4806366	89	100	0.226244	1	0.000352706	-0.279254	0.0766702	0.315972	0.310681	0.218773	9.64867e-05	-0.143635	-0.217277	-0.079449
Prostate.1979	ENSG00000135870.11	RC3H1	chr1	173931214	174022297	-	5745	1.02973	293.988	159.63	0.000283315	chr1_173548401_G_A_b38	-473896	chr1	173548401	G	A	1	rs6425247	23	28	0.0633484	1	0.000110562	-0.492151	0.1245	0.0718928	0.0732453	0.0898854	0.000127605	-0.219381	-0.298046	-0.156702
Prostate.23005	ENSG00000153885.14	KCTD15	chr19	33795933	33815763	+	8464	1.03967	1040.46	164.102	0.000124275	chr19_32993196_C_T_b38	-802737	chr19	32993196	C	T	1	rs150985471	12	12	0.0271493	1	5.55766e-05	-0.793311	0.192135	0.110791	0.109792	0.117729	3.73952e-05	-0.687556	-1.32766	-0.313808
Prostate.19612	ENSG00000140718.20	FTO	chr16	53701692	54158512	+	7740	1.01546	1121.66	166.099	0.000495515	chr16_53884882_T_C_b38	183190	chr16	53884882	T	C	1	rs77289909	11	11	0.0248869	1	0.000276369	0.373475	0.100688	0.422541	0.41891	0.258461	3.17101e-05	0.208165	0.131061	0.31531
Prostate.6440	ENSG00000180801.13	ARSJ	chr4	113900284	113979727	-	7862	1.07785	740.171	158.675	0.000114264	chr4_113958808_T_C_b38	-20919	chr4	113958808	T	C	1	rs6857220	150	197	0.445701	-1	3.76597e-05	0.263642	0.0623847	0.0627937	0.0645239	0.0822205	6.01191e-05	0.239792	0.161991	0.358539
Prostate.530	ENSG00000162419.12	GMEB1	chr1	28668732	28719353	+	5909	1.01702	716.518	167.496	0.00039021	chr1_27964852_C_T_b38	-703880	chr1	27964852	C	T	1	rs12031718	27	28	0.0633484	-1	0.000226711	-0.509885	0.135502	0.240567	0.236702	0.187915	4.99331e-05	-0.243756	-0.33232	-0.103757
Prostate.7411	ENSG00000168944.15	CEP120	chr5	123344885	123423592	-	7269	1.0453	598.885	157.65	2.55792e-05	chr5_123364962_T_C_b38	-58630	chr5	123364962	T	C	1	rs2407778	150	192	0.434389	1	6.43627e-06	-0.212242	0.045662	0.010099	0.0123321	0.0228387	6.63011e-05	-0.132755	-0.180255	-0.074366
Prostate.22085	ENSG00000197563.10	PIGN	chr18	61905255	62187118	-	7500	1.0322	995.187	165.657	4.65086e-10	chr18_62259973_A_C_b38	72855	chr18	62259973	A	C	1	rs75558348	23	23	0.0520362	1	7.34668e-11	-0.605655	0.0874606	9.999e-05	2.8538e-07	1.42054e-06	3.80436e-05	-0.641561	-0.830582	-0.503438
Prostate.8530	ENSG00000010030.13	ETV7	chr6	36354091	36387800	-	6969	1.06937	899.985	163.059	2.82556e-08	chr6_36387877_A_C_b38	77	chr6	36387877	A	C	1	rs2234067	56	63	0.142534	-1	4.90828e-09	0.381974	0.0621381	9.999e-05	1.18363e-05	4.50522e-05	4.80266e-05	0.725309	0.485611	0.983583
Prostate.381	ENSG00000184677.16	ZBTB40	chr1	22451851	22531157	+	7437	1.02763	983.376	163.254	2.72483e-08	chr1_22524941_T_G_b38	73090	chr1	22524941	T	G	1	rs10917246	122	148	0.334842	1	4.81525e-09	-0.329215	0.0535235	9.999e-05	1.97951e-05	7.25257e-05	3.78563e-05	-0.220248	-0.27751	-0.144442
Prostate.8530.1	ENSG00000010030.13	ETV7	chr6	36354091	36387800	-	6969	1.06937	899.985	163.059	2.82556e-08	chr6_36387877_A_C_b38	77	chr6	36387877	A	C	1	rs2234067	56	63	0.142534	-1	4.90828e-09	0.381974	0.0621381	9.999e-05	1.18363e-05	4.50522e-05	4.80266e-05	0.725309	0.485611	0.983583
Prostate.22648	ENSG00000008441.16	NFIX	chr19	12995608	13098796	+	6533	1.01714	1214.1	172.728	0.00166661	chr19_13423313_C_T_b38	427705	chr19	13423313	C	T	1	rs752079	16	16	0.0361991	1	0.00128815	-0.392948	0.120174	0.868924	0.86429	0.385372	2.94825e-05	-0.242883	-0.448595	-0.058107
Prostate.7579	ENSG00000120314.18	WDR55	chr5	140664676	140673172	+	4775	1.07238	437.447	157.58	0.000913696	chr5_140706500_A_G_b38	41824	chr5	140706500	A	G	1	rs139197618	12	12	0.0271493	1	0.000378788	0.369157	0.101906	0.303058	0.296544	0.213072	9.98313e-05	0.196656	0.111414	0.265543
Prostate.6018	ENSG00000197712.11	FAM114A1	chr4	38867677	38945739	+	8131	1.0396	857.165	158.41	8.04117e-05	chr4_38923508_G_A_b38	55831	chr4	38923508	G	A	1	rs10002940	97	107	0.242081	1	2.48918e-05	0.286883	0.066291	0.0578942	0.05885	0.0768058	4.53799e-05	0.17218	0.103127	0.225723
Prostate.6440.1	ENSG00000180801.13	ARSJ	chr4	113900284	113979727	-	7862	1.07785	740.171	158.675	0.000114264	chr4_113958808_T_C_b38	-20919	chr4	113958808	T	C	1	rs6857220	150	197	0.445701	-1	3.76597e-05	0.263642	0.0623847	0.0627937	0.0645239	0.0822205	6.01191e-05	0.239792	0.161991	0.358539
Prostate.13970	ENSG00000085063.14	CD59	chr11	33702668	33736445	-	7171	1.03725	919.949	165.127	1.06517e-09	chr11_33718172_T_C_b38	-18273	chr11	33718172	T	C	1	rs831635	124	152	0.343891	-1	1.69636e-10	-0.222806	0.0328909	9.999e-05	5.75859e-07	2.72198e-06	4.19229e-05	-0.230219	-0.291767	-0.186584
Skin_Not_Sun_Exposed_Suprapubic.22047	ENSG00000186017.14	ZNF566	chr19	36445119	36489648	-	6007	1.02946	526.911	393.755	4.62736e-19	chr19_36495265_C_T_b38	5617	chr19	36495265	C	T	1	rs8111192	220	249	0.240812	1	1.98918e-21	-0.389965	0.0389463	9.999e-05	8.34921e-17	1.74176e-16	0.000273235	-0.287245	-0.329089	-0.231932
Skin_Not_Sun_Exposed_Suprapubic.1955	ENSG00000135870.11	RC3H1	chr1	173931214	174022297	-	5745	1.03955	347.023	401.296	0.00166807	chr1_173334196_T_G_b38	-688101	chr1	173334196	T	G	1	rs6678135	21	22	0.0212766	-1	0.000906189	-0.337918	0.101156	0.440775	0.420573	0.128378	0.000425429	-0.193504	-0.293744	-0.099931
Skin_Not_Sun_Exposed_Suprapubic.21945	ENSG00000153885.14	KCTD15	chr19	33795933	33815763	+	8464	1.05618	1042.16	394.781	2.12557e-07	chr19_33795046_T_C_b38	-887	chr19	33795046	T	C	1	rs3810361	342	434	0.419729	-1	3.37309e-08	-0.0922991	0.0164246	9.999e-05	0.000134684	9.94096e-05	0.000147575	-0.080278	-0.10398	-0.056687
Skin_Not_Sun_Exposed_Suprapubic.18635	ENSG00000140718.20	FTO	chr16	53701692	54158512	+	7740	1.03631	946.719	389.805	0.00106336	chr16_54649750_C_T_b38	948058	chr16	54649750	C	T	1	rs142325894	12	12	0.0116054	1	0.000455905	-0.398529	0.112846	0.61752	0.619186	0.171282	0.000154718	-0.217996	-0.305282	-0.091141
Skin_Not_Sun_Exposed_Suprapubic.6184	ENSG00000180801.13	ARSJ	chr4	113900284	113979727	-	7862	1.04286	830.298	393.198	4.42155e-05	chr4_113979765_G_A_b38	38	chr4	113979765	G	A	1	rs4834370	330	435	0.420696	1	1.33022e-05	-0.119026	0.0270256	0.0292971	0.030696	0.0152094	0.000179298	-0.216944	-0.287809	-0.099937
Skin_Not_Sun_Exposed_Suprapubic.510	ENSG00000162419.12	GMEB1	chr1	28668732	28719353	+	5909	1.03402	649.666	396.2	0.000420643	chr1_28258033_C_T_b38	-410699	chr1	28258033	C	T	1	rs12410727	225	252	0.243714	1	0.000179438	-0.128866	0.0341089	0.224138	0.22497	0.0797016	0.000224166	-0.070527	-0.106368	-0.037652
Skin_Not_Sun_Exposed_Suprapubic.7088	ENSG00000168944.15	CEP120	chr5	123344885	123423592	-	7269	1.04021	654.024	387.404	5.57688e-05	chr5_123379278_A_G_b38	-44314	chr5	123379278	A	G	1	rs3990341	259	320	0.309478	-1	1.49583e-05	0.111338	0.0254338	0.0283972	0.0307987	0.0152554	0.00022613	0.072161	0.042782	0.107238
Skin_Not_Sun_Exposed_Suprapubic.21076	ENSG00000197563.10	PIGN	chr18	61905255	62187118	-	7500	1.01417	949.723	399.386	3.35211e-32	chr18_62156652_G_A_b38	-30466	chr18	62156652	G	A	1	rs3851142	342	440	0.425532	-1	7.6618e-36	-0.363025	0.0265323	9.999e-05	1.24862e-29	5.04987e-29	0.000145805	-0.22007	-0.247505	-0.1941
Skin_Not_Sun_Exposed_Suprapubic.8141	ENSG00000010030.13	ETV7	chr6	36354091	36387800	-	6969	1.03207	902.433	398.666	6.84962e-11	chr6_36373916_A_G_b38	-13884	chr6	36373916	A	G	1	rs9470263	350	434	0.419729	1	4.89651e-12	0.242003	0.0340788	9.999e-05	3.57993e-08	3.82748e-08	0.000160598	0.352123	0.282302	0.416423
Skin_Not_Sun_Exposed_Suprapubic.371	ENSG00000184677.16	ZBTB40	chr1	22451851	22531157	+	7437	1.02786	959.887	394.595	1.48155e-05	chr1_22474966_C_G_b38	23115	chr1	22474966	C	G	1	rs963970	294	360	0.348162	-1	4.01877e-06	-0.0857408	0.0183661	0.0113989	0.0123917	0.00677441	0.000149394	-0.08596	-0.111319	-0.059321
Skin_Not_Sun_Exposed_Suprapubic.8141.1	ENSG00000010030.13	ETV7	chr6	36354091	36387800	-	6969	1.03207	902.433	398.666	6.84962e-11	chr6_36373916_A_G_b38	-13884	chr6	36373916	A	G	1	rs9470263	350	434	0.419729	1	4.89651e-12	0.242003	0.0340788	9.999e-05	3.57993e-08	3.82748e-08	0.000160598	0.352123	0.282302	0.416423
Skin_Not_Sun_Exposed_Suprapubic.21625	ENSG00000008441.16	NFIX	chr19	12995608	13098796	+	6533	1.02891	874.078	392.926	0.000366446	chr19_13665761_C_T_b38	670153	chr19	13665761	C	T	1	rs73504357	19	24	0.0232108	1	0.000144282	-0.204035	0.0532201	0.258056	0.261345	0.0897049	0.000164494	-0.169656	-0.312909	-0.106471
Skin_Not_Sun_Exposed_Suprapubic.7252	ENSG00000120314.18	WDR55	chr5	140664676	140673172	+	4775	1.04993	441.977	386.891	7.38685e-16	chr5_140726393_C_A_b38	61717	chr5	140726393	C	A	1	rs2563283	365	482	0.466151	1	4.37801e-18	0.18161	0.0200644	9.999e-05	7.60176e-14	1.29161e-13	0.000342687	0.116513	0.092246	0.136775
Skin_Not_Sun_Exposed_Suprapubic.5789	ENSG00000197712.11	FAM114A1	chr4	38867677	38945739	+	8131	1.03147	995.546	395.796	1.0332e-24	chr4_38910863_A_G_b38	43186	chr4	38910863	A	G	1	rs11730661	244	288	0.27853	1	1.06052e-27	0.33131	0.0283594	9.999e-05	2.21764e-22	6.42014e-22	0.000145359	0.246548	0.21345	0.281947
Skin_Not_Sun_Exposed_Suprapubic.6184.1	ENSG00000180801.13	ARSJ	chr4	113900284	113979727	-	7862	1.04286	830.298	393.198	4.42155e-05	chr4_113979765_G_A_b38	38	chr4	113979765	G	A	1	rs4834370	330	435	0.420696	1	1.33022e-05	-0.119026	0.0270256	0.0292971	0.030696	0.0152094	0.000179298	-0.216944	-0.287809	-0.099937
Skin_Not_Sun_Exposed_Suprapubic.13362	ENSG00000085063.14	CD59	chr11	33702668	33736445	-	7171	1.02433	1001.31	404.897	2.19385e-12	chr11_33716490_T_G_b38	-19955	chr11	33716490	T	G	1	rs17760306	149	166	0.160542	1	1.60643e-13	0.2132	0.0280049	9.999e-05	1.3383e-09	1.61839e-09	0.000141939	0.199829	0.149876	0.234743
Skin_Not_Sun_Exposed_Suprapubic.10534	ENSG00000177182.10	CLVS1	chr8	61057158	61500555	+	7212	1.05848	708.44	392.642	0.000319862	chr8_61018528_A_G_b38	-38630	chr8	61018528	A	G	1	rs7830844	93	105	0.101547	1	0.000123041	-0.269064	0.0694526	0.177325	0.180611	0.0672586	0.000218289	-0.459605	-0.64938	-0.264752
Skin_Sun_Exposed_Lower_leg.21983	ENSG00000186017.14	ZNF566	chr19	36445119	36489648	-	6007	1.03171	535.718	471.012	3.74472e-12	chr19_36508780_C_T_b38	19132	chr19	36508780	C	T	1	rs8100340	257	290	0.239669	1	1.3235e-13	-0.25183	0.03313	9.999e-05	1.04859e-09	9.54611e-10	0.000346052	-0.190473	-0.231539	-0.142383
Skin_Sun_Exposed_Lower_leg.1946	ENSG00000135870.11	RC3H1	chr1	173931214	174022297	-	5745	1.03113	321.438	473.415	0.0064103	chr1_174291767_G_A_b38	269470	chr1	174291767	G	A	1	rs72713516	186	200	0.165289	1	0.00375447	0.100061	0.0343749	0.868924	0.866872	0.189949	0.000575891	0.079767	0.046354	0.114361
Skin_Sun_Exposed_Lower_leg.21881	ENSG00000153885.14	KCTD15	chr19	33795933	33815763	+	8464	1.03118	1164.52	482.989	2.3932e-05	chr19_33916842_A_G_b38	120909	chr19	33916842	A	G	1	rs7251215	307	382	0.315702	1	8.72735e-06	-0.0827688	0.0184338	0.020498	0.0242478	0.00978935	0.000159018	-0.072348	-0.104206	-0.048652
Skin_Sun_Exposed_Lower_leg.18599	ENSG00000140718.20	FTO	chr16	53701692	54158512	+	7740	1.04032	1207.02	485.614	0.000155225	chr16_54114023_G_A_b38	412331	chr16	54114023	G	A	1	rs708277	339	404	0.333884	-1	7.17439e-05	0.108108	0.0270151	0.157143	0.156637	0.0495969	0.000156674	0.053293	0.026764	0.075595
Skin_Sun_Exposed_Lower_leg.6166	ENSG00000180801.13	ARSJ	chr4	113900284	113979727	-	7862	1.04009	824.504	471.364	2.33966e-06	chr4_113976185_A_T_b38	-3542	chr4	113976185	A	T	1	rs12504027	410	529	0.43719	-1	4.89016e-07	0.135132	0.0265325	0.00119988	0.00147404	0.000733013	0.00022923	0.203264	0.120817	0.270281
Skin_Sun_Exposed_Lower_leg.508	ENSG00000162419.12	GMEB1	chr1	28668732	28719353	+	5909	1.02167	614.098	471.077	0.000259409	chr1_28488320_A_G_b38	-180412	chr1	28488320	A	G	1	rs143498585	21	22	0.0181818	1	9.90177e-05	0.330881	0.0843531	0.137217	0.1401	0.0451637	0.000294917	0.195381	0.122581	0.260272
Skin_Sun_Exposed_Lower_leg.7072	ENSG00000168944.15	CEP120	chr5	123344885	123423592	-	7269	1.0469	633.271	460.184	2.8515e-06	chr5_123497241_G_A_b38	73649	chr5	123497241	G	A	1	rs9327296	337	404	0.333884	1	4.46855e-07	0.118784	0.023241	0.00069993	0.00131428	0.000658203	0.000303086	0.073482	0.03617	0.096717
Skin_Sun_Exposed_Lower_leg.21023	ENSG00000197563.10	PIGN	chr18	61905255	62187118	-	7500	1.03745	885.598	471.208	7.524e-47	chr18_62156652_G_A_b38	-30466	chr18	62156652	G	A	1	rs3851142	388	499	0.412397	-1	5.8737e-53	-0.37615	0.0219074	9.999e-05	1.58326e-45	7.94839e-45	0.000212134	-0.277388	-0.310417	-0.244637
Skin_Sun_Exposed_Lower_leg.8127	ENSG00000010030.13	ETV7	chr6	36354091	36387800	-	6969	1.02865	821.467	470.411	3.06265e-17	chr6_36379977_T_C_b38	-7823	chr6	36379977	T	C	1	rs71569332	31	32	0.0264463	1	2.14122e-19	-0.810799	0.0865981	9.999e-05	1.01309e-14	1.31153e-14	0.0002241	-1.507862	-2.033651	-1.015929
Skin_Sun_Exposed_Lower_leg.370	ENSG00000184677.16	ZBTB40	chr1	22451851	22531157	+	7437	1.06118	869.06	459.909	6.73509e-06	chr1_22476235_G_C_b38	24384	chr1	22476235	G	C	1	rs1267000	341	429	0.354545	-1	1.19846e-06	-0.107433	0.0218704	0.00429957	0.00414716	0.00193031	0.000228023	-0.081375	-0.107483	-0.04864
Skin_Sun_Exposed_Lower_leg.8127.1	ENSG00000010030.13	ETV7	chr6	36354091	36387800	-	6969	1.02865	821.467	470.411	3.06265e-17	chr6_36379977_T_C_b38	-7823	chr6	36379977	T	C	1	rs71569332	31	32	0.0264463	1	2.14122e-19	-0.810799	0.0865981	9.999e-05	1.01309e-14	1.31153e-14	0.0002241	-1.507862	-2.033651	-1.015929
Skin_Sun_Exposed_Lower_leg.21564	ENSG00000008441.16	NFIX	chr19	12995608	13098796	+	6533	1.03786	783.728	462.169	0.00159112	chr19_12161419_G_T_b38	-834189	chr19	12161419	G	T	1	rs269809	177	199	0.164463	1	0.000680115	-0.0657848	0.0192494	0.702456	0.698649	0.160595	0.000239929	-0.062874	-0.092387	-0.037393
Skin_Sun_Exposed_Lower_leg.7238	ENSG00000120314.18	WDR55	chr5	140664676	140673172	+	4775	1.04116	451.249	464.82	4.21023e-17	chr5_140735718_G_A_b38	71042	chr5	140735718	G	A	1	rs801171	443	596	0.492562	-1	1.88325e-19	0.221456	0.0236131	9.999e-05	5.08436e-15	6.72402e-15	0.000419813	0.117435	0.092481	0.134141
Skin_Sun_Exposed_Lower_leg.5774	ENSG00000197712.11	FAM114A1	chr4	38867677	38945739	+	8131	1.04084	984.223	470.254	1.71434e-47	chr4_38910863_A_G_b38	43186	chr4	38910863	A	G	1	rs11730661	283	329	0.271901	1	8.60215e-54	0.493487	0.028455	9.999e-05	2.70327e-46	1.38563e-45	0.000192363	0.356751	0.325722	0.393669
Skin_Sun_Exposed_Lower_leg.6166.1	ENSG00000180801.13	ARSJ	chr4	113900284	113979727	-	7862	1.04009	824.504	471.364	2.33966e-06	chr4_113976185_A_T_b38	-3542	chr4	113976185	A	T	1	rs12504027	410	529	0.43719	-1	4.89016e-07	0.135132	0.0265325	0.00119988	0.00147404	0.000733013	0.00022923	0.203264	0.120817	0.270281
Skin_Sun_Exposed_Lower_leg.13346	ENSG00000085063.14	CD59	chr11	33702668	33736445	-	7171	1.03271	1033.27	488.632	1.93196e-16	chr11_33716490_T_G_b38	-19955	chr11	33716490	T	G	1	rs17760306	176	192	0.158678	1	7.42973e-18	0.279571	0.0313444	9.999e-05	7.56216e-14	9.29963e-14	0.00017985	0.250058	0.202238	0.316239
Skin_Sun_Exposed_Lower_leg.10515	ENSG00000177182.10	CLVS1	chr8	61057158	61500555	+	7212	1.05035	694.609	468.935	1.8718e-05	chr8_61211730_T_C_b38	154572	chr8	61211730	T	C	1	rs2931332	37	37	0.0305785	1	4.84256e-06	0.525079	0.113685	0.00939906	0.0101526	0.00442793	0.000278481	0.876176	0.580021	1.046273
Small_Intestine_Terminal_Ileum.22877	ENSG00000186017.14	ZNF566	chr19	36445119	36489648	-	6007	1.03868	516.538	119.527	5.57658e-06	chr19_36467028_C_T_b38	-22620	chr19	36467028	C	T	1	rs8104893	80	89	0.255747	1	1.50907e-06	-0.264469	0.052522	0.00219978	0.00225566	0.00599795	7.09754e-05	-0.212259	-0.305948	-0.149392
Small_Intestine_Terminal_Ileum.22767	ENSG00000153885.14	KCTD15	chr19	33795933	33815763	+	8464	1.03138	983.164	119.514	0.00156977	chr19_33161341_C_A_b38	-634592	chr19	33161341	C	A	1	rs8113143	101	134	0.385057	1	0.000812975	0.117602	0.0343241	0.788189	0.776825	0.352172	3.6294e-05	0.11162	0.052323	0.160621
Small_Intestine_Terminal_Ileum.19435	ENSG00000140718.20	FTO	chr16	53701692	54158512	+	7740	1.03917	1075.35	121.15	2.89385e-05	chr16_54416674_T_G_b38	714982	chr16	54416674	T	G	1	rs11076038	13	14	0.0402299	-1	1.08896e-05	0.356479	0.0779799	0.0251975	0.0262869	0.0439748	3.41555e-05	0.156257	0.087545	0.23732
Small_Intestine_Terminal_Ileum.6401	ENSG00000180801.13	ARSJ	chr4	113900284	113979727	-	7862	1.02247	855.017	122.21	0.000450039	chr4_114717919_G_A_b38	738192	chr4	114717919	G	A	1	rs6814392	18	18	0.0517241	-1	0.000237964	-0.521558	0.138096	0.31252	0.309006	0.214163	4.03574e-05	-0.702361	-0.985959	-0.415779
Small_Intestine_Terminal_Ileum.520	ENSG00000162419.12	GMEB1	chr1	28668732	28719353	+	5909	1.07609	537.514	114.567	0.00127459	chr1_28524533_G_A_b38	-144199	chr1	28524533	G	A	1	rs61785983	7	7	0.0201149	1	0.000491656	-0.623227	0.174443	0.469292	0.460025	0.266027	7.796e-05	-0.27966	-0.620777	-0.047838
Small_Intestine_Terminal_Ileum.7331	ENSG00000168944.15	CEP120	chr5	123344885	123423592	-	7269	1.02873	675.068	118.284	0.000303479	chr5_122541230_T_G_b38	-882362	chr5	122541230	T	G	1	rs17149312	36	38	0.109195	1	0.000120181	0.224613	0.0566906	0.169116	0.174586	0.155387	5.23359e-05	0.167638	0.085918	0.239406
Small_Intestine_Terminal_Ileum.21874	ENSG00000197563.10	PIGN	chr18	61905255	62187118	-	7500	1.04749	920.296	121.032	9.23341e-12	chr18_62065460_G_C_b38	-121658	chr18	62065460	G	C	1	rs11665204	92	113	0.324713	1	7.21331e-13	-0.35132	0.0442452	9.999e-05	3.44363e-09	2.94332e-08	4.11434e-05	-0.264806	-0.323728	-0.210968
Small_Intestine_Terminal_Ileum.8433	ENSG00000010030.13	ETV7	chr6	36354091	36387800	-	6969	1.05392	800.957	118.663	0.000161151	chr6_36548526_A_G_b38	160726	chr6	36548526	A	G	1	rs1794628	44	51	0.146552	1	6.05619e-05	-0.263137	0.0635267	0.104663	0.105725	0.114331	4.83842e-05	-0.455203	-0.677978	-0.215878
Small_Intestine_Terminal_Ileum.373	ENSG00000184677.16	ZBTB40	chr1	22451851	22531157	+	7437	1.03862	983.94	121.032	0.000804057	chr1_22326732_C_A_b38	-125119	chr1	22326732	C	A	1	rs79179145	9	9	0.0258621	1	0.000420183	-0.432078	0.11944	0.537883	0.528753	0.287256	3.72529e-05	-0.550455	-0.682932	-0.362475
Small_Intestine_Terminal_Ileum.8433.1	ENSG00000010030.13	ETV7	chr6	36354091	36387800	-	6969	1.05392	800.957	118.663	0.000161151	chr6_36548526_A_G_b38	160726	chr6	36548526	A	G	1	rs1794628	44	51	0.146552	1	6.05619e-05	-0.263137	0.0635267	0.104663	0.105725	0.114331	4.83842e-05	-0.455203	-0.677978	-0.215878
Small_Intestine_Terminal_Ileum.22430	ENSG00000008441.16	NFIX	chr19	12995608	13098796	+	6533	1.02021	1087.1	124.971	0.000792089	chr19_13484863_T_C_b38	489255	chr19	13484863	T	C	1	rs148216232	4	4	0.0114943	1	0.000510631	0.511479	0.143602	0.583333	0.568184	0.298103	3.14704e-05	0.415787	0.25397	0.603813
Small_Intestine_Terminal_Ileum.7507	ENSG00000120314.18	WDR55	chr5	140664676	140673172	+	4775	1.02476	587.743	126.593	0.00159332	chr5_140845552_T_C_b38	180876	chr5	140845552	T	C	1	rs251350	122	172	0.494253	-1	0.00116005	0.12847	0.0386964	0.599042	0.597296	0.306101	5.92199e-05	0.061975	0.020067	0.095488
Small_Intestine_Terminal_Ileum.5991	ENSG00000197712.11	FAM114A1	chr4	38867677	38945739	+	8131	1.02715	944.941	120.247	0.000241034	chr4_38907022_G_A_b38	39345	chr4	38907022	G	A	1	rs10030125	107	136	0.390805	1	0.000105878	0.142271	0.0356053	0.195051	0.193115	0.165203	3.71682e-05	0.153286	0.105015	0.240881
Small_Intestine_Terminal_Ileum.6401.1	ENSG00000180801.13	ARSJ	chr4	113900284	113979727	-	7862	1.02247	855.017	122.21	0.000450039	chr4_114717919_G_A_b38	738192	chr4	114717919	G	A	1	rs6814392	18	18	0.0517241	-1	0.000237964	-0.521558	0.138096	0.31252	0.309006	0.214163	4.03574e-05	-0.702361	-0.985959	-0.415779
Small_Intestine_Terminal_Ileum.13801	ENSG00000085063.14	CD59	chr11	33702668	33736445	-	7171	1.05205	935.228	122.21	5.64532e-07	chr11_33707068_T_G_b38	-29377	chr11	33707068	T	G	1	rs831618	119	159	0.456897	-1	1.60856e-07	-0.21455	0.0387899	0.00029997	0.000348336	0.00117536	4.11601e-05	-0.207405	-0.275358	-0.156196
Small_Intestine_Terminal_Ileum.10941	ENSG00000177182.10	CLVS1	chr8	61057158	61500555	+	7212	1.0986	616.427	116.426	0.00176833	chr8_60614240_TCGG_T_b38	-442918	chr8	60614240	TCGG	T	2	.	6	6	0.0194805	1	0.000792962	-1.29423	0.376934	0.625234	0.623574	0.313237	7.33883e-05	-6.643856	-6.643856	-6.643856
Spleen.22175	ENSG00000186017.14	ZNF566	chr19	36445119	36489648	-	6007	1.06001	542.629	165.214	9.69828e-06	chr19_36572708_T_TTTATCTATC_b38	83060	chr19	36572708	T	TTTATCTATC	1	rs149388786	84	96	0.211454	1	2.51067e-06	-0.294472	0.0606281	0.00289971	0.00373071	0.00461897	0.000140086	-0.176727	-0.242351	-0.092083
Spleen.22067	ENSG00000153885.14	KCTD15	chr19	33795933	33815763	+	8464	1.02841	1144.87	169.542	5.82422e-12	chr19_33820747_G_A_b38	24814	chr19	33820747	G	A	1	rs34115117	21	22	0.0484582	1	4.80863e-13	-0.845605	0.108713	9.999e-05	3.85834e-09	1.20864e-08	6.02622e-05	-0.853044	-1.171891	-0.706126
Spleen.18823	ENSG00000140718.20	FTO	chr16	53701692	54158512	+	7740	1.02725	1228.21	171.751	1.54857e-05	chr16_54141982_G_A_b38	440290	chr16	54141982	G	A	1	rs8048575	116	137	0.301762	1	6.48401e-06	0.229152	0.049366	0.0159984	0.0167124	0.0172128	5.59682e-05	0.10439	0.069093	0.135918
Spleen.6160	ENSG00000180801.13	ARSJ	chr4	113900284	113979727	-	7862	0.988268	899.782	171.898	0.00153831	chr4_113080731_G_A_b38	-898996	chr4	113080731	G	A	1	rs2135354	138	172	0.378855	1	0.000953321	-0.272999	0.0813137	0.752066	0.753766	0.288192	6.727e-05	-0.518515	-0.82446	-0.315126
Spleen.513	ENSG00000162419.12	GMEB1	chr1	28668732	28719353	+	5909	1.03793	632.6	166.547	0.00010295	chr1_28326214_A_G_b38	-342518	chr1	28326214	A	G	1	rs9663017	156	210	0.462555	1	3.85903e-05	-0.233647	0.0554114	0.0540946	0.0558858	0.0467124	0.000112351	-0.089191	-0.127259	-0.054888
Spleen.7047	ENSG00000168944.15	CEP120	chr5	123344885	123423592	-	7269	1.06605	680.079	163.552	1.98007e-06	chr5_123374556_T_G_b38	-49036	chr5	123374556	T	G	1	rs17150388	124	155	0.34141	-1	3.65915e-07	0.172361	0.0326789	0.0009999	0.000844519	0.00120978	0.000113804	0.108373	0.076219	0.150293
Spleen.21185	ENSG00000197563.10	PIGN	chr18	61905255	62187118	-	7500	1.06632	789.504	161.89	5.67913e-09	chr18_62196065_G_A_b38	8947	chr18	62196065	G	A	1	rs17069544	24	25	0.0550661	1	3.78241e-10	-0.822234	0.124287	9.999e-05	1.9239e-06	4.23805e-06	9.81106e-05	-0.3983	-0.494139	-0.282239
Spleen.8117	ENSG00000010030.13	ETV7	chr6	36354091	36387800	-	6969	1.02425	918.075	169.067	4.63847e-14	chr6_36389395_T_G_b38	1595	chr6	36389395	T	G	1	rs6905318	163	215	0.473568	-1	2.1443e-15	0.47291	0.0545925	9.999e-05	2.36151e-11	9.58923e-11	7.41664e-05	0.87983	0.705899	1.0579
Spleen.371	ENSG00000184677.16	ZBTB40	chr1	22451851	22531157	+	7437	1.01947	1067.87	170.564	1.29056e-05	chr1_22511451_T_C_b38	59600	chr1	22511451	T	C	1	rs2073168	138	173	0.381057	1	4.93347e-06	-0.184065	0.0391246	0.0108989	0.0124862	0.013371	6.27997e-05	-0.130426	-0.184868	-0.083366
Spleen.8117.1	ENSG00000010030.13	ETV7	chr6	36354091	36387800	-	6969	1.02425	918.075	169.067	4.63847e-14	chr6_36389395_T_G_b38	1595	chr6	36389395	T	G	1	rs6905318	163	215	0.473568	-1	2.1443e-15	0.47291	0.0545925	9.999e-05	2.36151e-11	9.58923e-11	7.41664e-05	0.87983	0.705899	1.0579
Spleen.21731	ENSG00000008441.16	NFIX	chr19	12995608	13098796	+	6533	0.991264	1109.55	174.381	0.000877113	chr19_13988217_G_A_b38	992609	chr19	13988217	G	A	1	rs149938265	9	10	0.0220264	1	0.00056926	0.510677	0.145654	0.624844	0.626111	0.256479	5.51053e-05	0.530503	0.223641	0.891672
Spleen.7211	ENSG00000120314.18	WDR55	chr5	140664676	140673172	+	4775	1.05524	457.281	165.579	1.85385e-05	chr5_140806853_G_C_b38	142177	chr5	140806853	G	C	1	rs3756337	145	176	0.387665	1	5.33586e-06	-0.211413	0.0451095	0.00559944	0.00632998	0.00739781	0.000163865	-0.091993	-0.121689	-0.062667
Spleen.5773	ENSG00000197712.11	FAM114A1	chr4	38867677	38945739	+	8131	1.0318	922.513	164.849	8.02602e-14	chr4_38910863_A_G_b38	43186	chr4	38910863	A	G	1	rs11730661	106	118	0.259912	1	1.75764e-15	0.464105	0.0533805	9.999e-05	3.47826e-11	1.38691e-10	7.55874e-05	0.407985	0.355366	0.479009
Spleen.6160.1	ENSG00000180801.13	ARSJ	chr4	113900284	113979727	-	7862	0.988268	899.782	171.898	0.00153831	chr4_113080731_G_A_b38	-898996	chr4	113080731	G	A	1	rs2135354	138	172	0.378855	1	0.000953321	-0.272999	0.0813137	0.752066	0.753766	0.288192	6.727e-05	-0.518515	-0.82446	-0.315126
Spleen.13315	ENSG00000085063.14	CD59	chr11	33702668	33736445	-	7171	1.04659	960.941	169.213	9.5143e-11	chr11_33721883_A_T_b38	-14562	chr11	33721883	A	T	1	rs3181283	49	55	0.121145	1	9.95214e-12	-0.430592	0.0592921	9.999e-05	4.21023e-08	1.15765e-07	7.59631e-05	-0.374804	-0.487492	-0.208953
Stomach.21206	ENSG00000186017.14	ZNF566	chr19	36445119	36489648	-	6007	1.04206	533.54	236.78	9.37502e-07	chr19_36486540_G_A_b38	-3108	chr19	36486540	G	A	1	rs2945960	181	216	0.333333	1	1.7134e-07	0.213997	0.0398589	0.00039996	0.00035665	0.000698431	0.000101172	0.165658	0.115215	0.217024
Stomach.1859	ENSG00000135870.11	RC3H1	chr1	173931214	174022297	-	5745	1.04879	314.523	233.234	0.000133031	chr1_173998234_A_G_b38	-24063	chr1	173998234	A	G	1	rs61826780	69	72	0.111111	1	4.06296e-05	-0.227446	0.0545051	0.0307969	0.0343451	0.0398468	0.00017548	-0.110947	-0.146749	-0.03891
Stomach.21103	ENSG00000153885.14	KCTD15	chr19	33795933	33815763	+	8464	1.02481	1052.97	241.089	6.35281e-07	chr19_33780754_T_C_b38	-15179	chr19	33780754	T	C	1	rs285684	171	199	0.307099	-1	1.43179e-07	-0.171778	0.0317834	0.00059994	0.000551861	0.0010431	4.83618e-05	-0.182956	-0.241174	-0.120008
Stomach.18015	ENSG00000140718.20	FTO	chr16	53701692	54158512	+	7740	1.0194	1218.08	246.172	0.000211125	chr16_53816167_G_A_b38	114475	chr16	53816167	G	A	1	rs11075994	166	205	0.316358	1	0.000107219	-0.109866	0.0279412	0.223787	0.218783	0.156154	4.10343e-05	-0.049975	-0.084575	-0.015071
Stomach.5979	ENSG00000180801.13	ARSJ	chr4	113900284	113979727	-	7862	1.07924	792.242	234.311	0.00117508	chr4_113976185_A_T_b38	-3542	chr4	113976185	A	T	1	rs12504027	222	285	0.439815	-1	0.000506593	0.157367	0.0447063	0.58917	0.570974	0.283418	7.68352e-05	0.165259	0.055448	0.252395
Stomach.494	ENSG00000162419.12	GMEB1	chr1	28668732	28719353	+	5909	1.06152	664.572	239.158	0.000199801	chr1_28665552_G_T_b38	-3180	chr1	28665552	G	T	1	rs7534265	182	226	0.348765	-1	7.9817e-05	-0.209294	0.0522384	0.107162	0.106673	0.0955538	8.65761e-05	-0.086896	-0.129908	-0.042064
Stomach.6854	ENSG00000168944.15	CEP120	chr5	123344885	123423592	-	7269	0.994427	676.489	236.426	0.00114848	chr5_123858340_C_A_b38	434748	chr5	123858340	C	A	3	rs7720536	13	15	0.0234375	1	0.000523221	-0.457068	0.13018	0.541667	0.543028	0.275057	6.76358e-05	-0.222513	-0.364521	-0.105739
Stomach.20271	ENSG00000197563.10	PIGN	chr18	61905255	62187118	-	7500	1.0388	909.052	238.856	1.46332e-10	chr18_62173440_C_G_b38	-13678	chr18	62173440	C	G	1	rs28537297	197	254	0.391975	1	1.02925e-11	-0.164877	0.0231805	9.999e-05	7.07586e-08	2.41901e-07	5.87386e-05	-0.212195	-0.249519	-0.174873
Stomach.7866	ENSG00000010030.13	ETV7	chr6	36354091	36387800	-	6969	1.07698	722.837	229.32	8.57427e-12	chr6_36388225_A_G_b38	425	chr6	36388225	A	G	1	rs2234064	234	305	0.470679	-1	1.39287e-13	0.311571	0.039958	9.999e-05	1.39779e-09	5.787e-09	8.36165e-05	0.67611	0.541089	0.858155
Stomach.355	ENSG00000184677.16	ZBTB40	chr1	22451851	22531157	+	7437	1.06674	956.314	238.054	0.000866401	chr1_22485030_T_A_b38	33179	chr1	22485030	T	A	1	rs1769820	189	225	0.347222	1	0.000398679	-0.145913	0.0406895	0.531599	0.532768	0.271923	6.11834e-05	-0.107732	-0.146675	-0.062837
Stomach.7866.1	ENSG00000010030.13	ETV7	chr6	36354091	36387800	-	6969	1.07698	722.837	229.32	8.57427e-12	chr6_36388225_A_G_b38	425	chr6	36388225	A	G	1	rs2234064	234	305	0.470679	-1	1.39287e-13	0.311571	0.039958	9.999e-05	1.39779e-09	5.787e-09	8.36165e-05	0.67611	0.541089	0.858155
Stomach.20797	ENSG00000008441.16	NFIX	chr19	12995608	13098796	+	6533	1.04487	912.461	238.935	0.00068848	chr19_13256495_CCTTTT_C_b38	260887	chr19	13256495	CCTTTT	C	1	rs868168683	8	8	0.0123457	1	0.000316066	0.458227	0.125573	0.445285	0.444904	0.244762	5.97152e-05	0.390155	0.170661	0.488735
Stomach.7012	ENSG00000120314.18	WDR55	chr5	140664676	140673172	+	4775	1.0398	471.831	238.094	6.29808e-07	chr5_140963233_G_C_b38	298557	chr5	140963233	G	C	1	rs151988	157	181	0.279321	1	1.18397e-07	-0.136952	0.0251643	9.999e-05	0.000211363	0.000432965	0.000113543	-0.11633	-0.13826	-0.073141
Stomach.5600	ENSG00000197712.11	FAM114A1	chr4	38867677	38945739	+	8131	1.03888	908.743	235.125	7.17588e-05	chr4_38910863_A_G_b38	43186	chr4	38910863	A	G	1	rs11730661	150	174	0.268519	1	2.16334e-05	0.14432	0.033379	0.0523948	0.0557883	0.0585621	5.87744e-05	0.113445	0.054702	0.171733
Stomach.5979.1	ENSG00000180801.13	ARSJ	chr4	113900284	113979727	-	7862	1.07924	792.242	234.311	0.00117508	chr4_113976185_A_T_b38	-3542	chr4	113976185	A	T	1	rs12504027	222	285	0.439815	-1	0.000506593	0.157367	0.0447063	0.58917	0.570974	0.283418	7.68352e-05	0.165259	0.055448	0.252395
Stomach.12833	ENSG00000085063.14	CD59	chr11	33702668	33736445	-	7171	1.04562	938.8	240.944	6.66719e-12	chr11_33705434_A_G_b38	-31011	chr11	33705434	A	G	1	rs7046	190	233	0.359568	-1	4.04507e-13	-0.286389	0.0375278	9.999e-05	2.59176e-09	1.03988e-08	5.81844e-05	-0.214685	-0.255839	-0.176029
Testis.30663	ENSG00000186017.14	ZNF566	chr19	36445119	36489648	-	6007	1.04907	504.11	235.985	3.24794e-07	chr19_36438378_G_A_b38	-51270	chr19	36438378	G	A	1	rs2967527	176	218	0.338509	1	5.49614e-08	0.261474	0.0467439	9.999e-05	0.000104477	0.000109209	0.000209822	0.156395	0.103837	0.219175
Testis.2426	ENSG00000135870.11	RC3H1	chr1	173931214	174022297	-	5745	1.05346	319.571	235.046	3.2314e-06	chr1_173922936_T_C_b38	-99361	chr1	173922936	T	C	1	rs9286896	109	128	0.198758	1	6.95787e-07	-0.23194	0.0456204	0.00069993	0.000698094	0.000647493	0.000334939	-0.076068	-0.110706	-0.048889
Testis.30534	ENSG00000153885.14	KCTD15	chr19	33795933	33815763	+	8464	1.03377	1099.06	241.734	3.04132e-05	chr19_33803996_G_A_b38	8063	chr19	33803996	G	A	1	rs4805059	229	292	0.453416	1	1.16894e-05	-0.168453	0.037705	0.0241976	0.0288761	0.0192772	9.22535e-05	-0.12288	-0.155904	-0.074097
Testis.26173	ENSG00000140718.20	FTO	chr16	53701692	54158512	+	7740	1.03404	1199.3	244.276	6.57472e-06	chr16_53922140_C_T_b38	220448	chr16	53922140	C	T	1	rs16952649	82	91	0.141304	1	2.4483e-06	-0.222257	0.0461424	0.00619938	0.00656248	0.005123	8.46072e-05	-0.167837	-0.218891	-0.123499
Testis.8321	ENSG00000180801.13	ARSJ	chr4	113900284	113979727	-	7862	1.02869	871.254	241.578	1.41282e-07	chr4_113981323_T_C_b38	1596	chr4	113981323	T	C	1	rs2374200	176	222	0.34472	1	3.12755e-08	0.242896	0.0425962	9.999e-05	9.38965e-05	9.87477e-05	0.00011472	0.371915	0.255856	0.462041
Testis.631	ENSG00000162419.12	GMEB1	chr1	28668732	28719353	+	5909	1.03951	706.71	241.421	0.00325113	chr1_29392143_T_C_b38	723411	chr1	29392143	T	C	1	rs4654337	235	300	0.465839	1	0.00196664	0.140894	0.0450693	0.884276	0.892908	0.281657	0.000145783	0.066017	0.026555	0.090315
Testis.9765	ENSG00000168944.15	CEP120	chr5	123344885	123423592	-	7269	1.03449	648.137	234.264	2.40778e-05	chr5_123822749_A_G_b38	399157	chr5	123822749	A	G	1	rs154286	25	25	0.0388199	1	6.50428e-06	-0.383935	0.0834465	0.0105989	0.0132141	0.00962094	0.000156746	-0.204648	-0.334762	-0.116305
Testis.29376	ENSG00000197563.10	PIGN	chr18	61905255	62187118	-	7500	1.05658	884.579	237.158	6.02416e-28	chr18_62156304_C_T_b38	-30814	chr18	62156304	C	T	1	rs3851140	217	284	0.440994	-1	2.92651e-31	-0.463211	0.0348674	9.999e-05	2.20003e-26	1.27097e-25	0.00012205	-0.240853	-0.270805	-0.197817
Testis.11238	ENSG00000010030.13	ETV7	chr6	36354091	36387800	-	6969	1.04719	888.455	238.879	0.000189093	chr6_36437173_G_A_b38	49373	chr6	36437173	G	A	1	rs12215889	188	228	0.354037	-1	7.90654e-05	0.213323	0.0532065	0.13998	0.138998	0.0725935	0.000118449	0.294189	0.175317	0.464589
Testis.462	ENSG00000184677.16	ZBTB40	chr1	22451851	22531157	+	7437	1.02713	984.111	240.144	6.76053e-07	chr1_22523203_A_G_b38	71352	chr1	22523203	A	G	1	rs485052	148	171	0.265528	-1	1.61355e-07	-0.194666	0.0361703	0.00069993	0.000539031	0.000509011	0.000101117	-0.08851	-0.126019	-0.052416
Testis.11238.1	ENSG00000010030.13	ETV7	chr6	36354091	36387800	-	6969	1.04719	888.455	238.879	0.000189093	chr6_36437173_G_A_b38	49373	chr6	36437173	G	A	1	rs12215889	188	228	0.354037	-1	7.90654e-05	0.213323	0.0532065	0.13998	0.138998	0.0725935	0.000118449	0.294189	0.175317	0.464589
Testis.30077	ENSG00000008441.16	NFIX	chr19	12995608	13098796	+	6533	1.03754	920.667	240.769	9.97387e-05	chr19_13403922_T_A_b38	408314	chr19	13403922	T	A	1	rs10410192	87	106	0.164596	1	4.16503e-05	0.171887	0.0412453	0.0779922	0.0788536	0.0457668	0.000111295	0.067061	0.037848	0.125658
Testis.9989	ENSG00000120314.18	WDR55	chr5	140664676	140673172	+	4775	1.02624	475.373	239.413	1.25889e-13	chr5_140735718_G_A_b38	71042	chr5	140735718	G	A	1	rs801171	236	317	0.492236	1	5.0141e-15	0.233472	0.0281081	9.999e-05	3.19059e-11	6.55234e-11	0.00020879	0.134062	0.10939	0.16578
Testis.7770	ENSG00000197712.11	FAM114A1	chr4	38867677	38945739	+	8131	1.0429	988.221	237.693	4.25305e-13	chr4_38910863_A_G_b38	43186	chr4	38910863	A	G	1	rs11730661	148	173	0.268634	1	1.56706e-14	0.257244	0.0316221	9.999e-05	1.63387e-10	3.15427e-10	0.000105241	0.309232	0.240892	0.386832
Testis.8321.1	ENSG00000180801.13	ARSJ	chr4	113900284	113979727	-	7862	1.02869	871.254	241.578	1.41282e-07	chr4_113981323_T_C_b38	1596	chr4	113981323	T	C	1	rs2374200	176	222	0.34472	1	3.12755e-08	0.242896	0.0425962	9.999e-05	9.38965e-05	9.87477e-05	0.00011472	0.371915	0.255856	0.462041
Testis.18645	ENSG00000085063.14	CD59	chr11	33702668	33736445	-	7171	1.05353	896.768	240.3	5.61986e-36	chr11_33736224_G_A_b38	-221	chr11	33736224	G	A	1	rs2273121	113	132	0.204969	1	8.6317e-40	-0.489424	0.0311774	9.999e-05	9.19148e-35	8.45848e-34	0.000119401	-0.434622	-0.497176	-0.384172
Testis.14687	ENSG00000177182.10	CLVS1	chr8	61057158	61500555	+	7212	1.00011	808.468	247.171	0.0013415	chr8_61990066_A_G_b38	932908	chr8	61990066	A	G	1	rs13264150	220	272	0.42236	1	0.000858042	-0.127224	0.0377344	0.649157	0.66215	0.229097	0.00011381	-0.138809	-0.247558	-0.054148
Thyroid.22712	ENSG00000186017.14	ZNF566	chr19	36445119	36489648	-	6007	1.0373	516.643	441.098	1.90911e-07	chr19_36438378_G_A_b38	-51270	chr19	36438378	G	A	1	rs2967527	314	368	0.320558	1	2.5867e-08	0.19603	0.0346532	9.999e-05	6.87943e-05	3.91159e-05	0.000352095	0.121749	0.081267	0.157503
Thyroid.1954	ENSG00000135870.11	RC3H1	chr1	173931214	174022297	-	5745	1.0356	281.385	429.077	0.00176448	chr1_173916343_C_T_b38	-105954	chr1	173916343	C	T	1	rs2227594	171	189	0.164634	1	0.000699947	-0.10628	0.0311606	0.376741	0.374466	0.103371	0.000643816	-0.063543	-0.093169	-0.03588
Thyroid.22605	ENSG00000153885.14	KCTD15	chr19	33795933	33815763	+	8464	1.03041	1060.61	449.33	2.34889e-26	chr19_33795761_T_C_b38	-172	chr19	33795761	T	C	1	rs285677	307	368	0.320558	-1	2.30158e-29	-0.297862	0.0248179	9.999e-05	5.05133e-24	9.65187e-24	0.000168801	-0.219053	-0.245849	-0.1837
Thyroid.19265	ENSG00000140718.20	FTO	chr16	53701692	54158512	+	7740	1.03437	1247.27	460.478	1.88819e-08	chr16_53756087_C_T_b38	54395	chr16	53756087	C	T	1	rs2892469	418	534	0.465157	1	4.05586e-09	-0.139359	0.0232755	9.999e-05	1.60866e-05	9.77926e-06	0.000144874	-0.06923	-0.089591	-0.048468
Thyroid.6346	ENSG00000180801.13	ARSJ	chr4	113900284	113979727	-	7862	1.04121	825.549	444.495	9.25552e-11	chr4_113979765_G_A_b38	38	chr4	113979765	G	A	1	rs4834370	368	480	0.418118	1	5.23222e-12	-0.230217	0.0325676	9.999e-05	3.81986e-08	2.8984e-08	0.000222363	-0.328683	-0.408022	-0.250557
Thyroid.516	ENSG00000162419.12	GMEB1	chr1	28668732	28719353	+	5909	1.00572	665.661	452.111	0.000880203	chr1_28307639_T_C_b38	-361093	chr1	28307639	T	C	1	rs183292830	29	30	0.0261324	1	0.000444494	0.35156	0.0994364	0.443706	0.440743	0.117521	0.00025355	0.151225	0.04453	0.262395
Thyroid.7298	ENSG00000168944.15	CEP120	chr5	123344885	123423592	-	7269	1.05101	613.055	430.996	0.000102567	chr5_123709808_C_T_b38	286216	chr5	123709808	C	T	1	rs6873900	22	23	0.0200348	1	2.65848e-05	-0.496653	0.117133	0.0490951	0.0517143	0.0194927	0.000306203	-0.408898	-0.772908	-0.176713
Thyroid.21694	ENSG00000197563.10	PIGN	chr18	61905255	62187118	-	7500	1.02122	870.236	444.556	1.60165e-24	chr18_62173440_C_G_b38	-13678	chr18	62173440	C	G	1	rs28537297	343	428	0.372822	1	1.38432e-27	-0.356446	0.0308304	9.999e-05	4.98627e-22	8.69494e-22	0.000201314	-0.183257	-0.213716	-0.157396
Thyroid.8395	ENSG00000010030.13	ETV7	chr6	36354091	36387800	-	6969	1.07723	884.014	443.203	1.99761e-09	chr6_36390512_T_C_b38	2712	chr6	36390512	T	C	1	rs1998266	155	171	0.148955	-1	1.58862e-10	0.271105	0.0415041	9.999e-05	6.13323e-07	4.23116e-07	0.000225114	0.606358	0.415603	0.791268
Thyroid.371	ENSG00000184677.16	ZBTB40	chr1	22451851	22531157	+	7437	1.03732	943.573	443.067	1.28031e-07	chr1_22485030_T_A_b38	33179	chr1	22485030	T	A	1	rs1769820	336	419	0.364983	1	1.7658e-08	-0.138424	0.0241735	9.999e-05	8.48818e-05	4.77873e-05	0.000192813	-0.079675	-0.108107	-0.05911
Thyroid.8395.1	ENSG00000010030.13	ETV7	chr6	36354091	36387800	-	6969	1.07723	884.014	443.203	1.99761e-09	chr6_36390512_T_C_b38	2712	chr6	36390512	T	C	1	rs1998266	155	171	0.148955	-1	1.58862e-10	0.271105	0.0415041	9.999e-05	6.13323e-07	4.23116e-07	0.000225114	0.606358	0.415603	0.791268
Thyroid.22250	ENSG00000008441.16	NFIX	chr19	12995608	13098796	+	6533	1.02203	919.069	449.121	3.65149e-05	chr19_12965307_A_C_b38	-30301	chr19	12965307	A	C	1	rs11667602	246	275	0.239547	-1	1.22145e-05	-0.0961362	0.0217612	0.0279972	0.0303318	0.0120555	0.000190986	-0.092821	-0.122793	-0.063277
Thyroid.7460	ENSG00000120314.18	WDR55	chr5	140664676	140673172	+	4775	1.04939	448.813	438.133	7.23534e-13	chr5_140649788_G_A_b38	-14888	chr5	140649788	G	A	1	rs6860758	213	239	0.208188	1	1.40472e-14	0.179513	0.0226321	9.999e-05	1.08011e-10	9.93561e-11	0.000416692	0.114641	0.092968	0.13861
Thyroid.5928	ENSG00000197712.11	FAM114A1	chr4	38867677	38945739	+	8131	1.03879	1058.85	450.388	7.61278e-15	chr4_38910587_G_C_b38	42910	chr4	38910587	G	C	1	rs7696349	383	506	0.440767	1	1.96801e-16	0.242552	0.0284944	9.999e-05	2.94239e-12	2.98729e-12	0.000172409	0.154616	0.122336	0.178155
Thyroid.6346.1	ENSG00000180801.13	ARSJ	chr4	113900284	113979727	-	7862	1.04121	825.549	444.495	9.25552e-11	chr4_113979765_G_A_b38	38	chr4	113979765	G	A	1	rs4834370	368	480	0.418118	1	5.23222e-12	-0.230217	0.0325676	9.999e-05	3.81986e-08	2.8984e-08	0.000222363	-0.328683	-0.408022	-0.250557
Thyroid.13731	ENSG00000085063.14	CD59	chr11	33702668	33736445	-	7171	1.04793	943.084	450.61	1.65607e-27	chr11_33724890_C_G_b38	-11555	chr11	33724890	C	G	1	rs831625	332	402	0.350174	-1	1.42402e-30	-0.295294	0.0240153	9.999e-05	1.10515e-25	2.27365e-25	0.000197673	-0.245329	-0.282555	-0.220239
Thyroid.10849	ENSG00000177182.10	CLVS1	chr8	61057158	61500555	+	7212	1.03487	687.058	445.048	0.00130591	chr8_61510769_C_T_b38	453611	chr8	61510769	C	T	1	rs6471957	23	23	0.0200348	-1	0.000623469	-0.602574	0.175021	0.577611	0.576831	0.14467	0.000263288	-0.902826	-1.164064	-0.497396
Uterus.21943	ENSG00000186017.14	ZNF566	chr19	36445119	36489648	-	6007	1.02287	571.756	97.1852	0.00094567	chr19_35594244_C_T_b38	-895404	chr19	35594244	C	T	1	rs77363296	7	7	0.0271318	1	0.000624516	-0.91334	0.258874	0.414664	0.40667	0.342677	2.70912e-05	-0.598195	-0.950602	-0.346315
Uterus.1891	ENSG00000135870.11	RC3H1	chr1	173931214	174022297	-	5745	1.02504	292.193	94.4328	0.000181505	chr1_173609895_C_T_b38	-412402	chr1	173609895	C	T	1	rs12065033	19	26	0.100775	1	8.51375e-05	-0.796598	0.19475	0.0446955	0.0474659	0.115706	5.35333e-05	-0.5714	-0.690726	-0.492884
Uterus.18614	ENSG00000140718.20	FTO	chr16	53701692	54158512	+	7740	0.997883	1141.1	97.957	0.000837955	chr16_54015962_G_A_b38	314270	chr16	54015962	G	A	1	rs8063575	72	93	0.360465	-1	0.000577585	0.209492	0.0589912	0.608881	0.616734	0.409784	1.20872e-05	0.116099	0.068675	0.171189
Uterus.6132	ENSG00000180801.13	ARSJ	chr4	113900284	113979727	-	7862	1.06538	657.888	92.3711	0.000774466	chr4_113291032_C_T_b38	-688695	chr4	113291032	C	T	1	rs12650475	50	57	0.22093	-1	0.00035948	0.463564	0.125643	0.370741	0.36815	0.329773	2.83552e-05	0.425414	0.207824	0.705066
Uterus.496	ENSG00000162419.12	GMEB1	chr1	28668732	28719353	+	5909	1.0497	580.731	93.3258	0.00132772	chr1_28375059_G_A_b38	-293673	chr1	28375059	G	A	1	rs141488804	8	8	0.0310078	1	0.000700345	0.893429	0.255702	0.518384	0.51438	0.378226	3.00414e-05	0.467394	0.239188	0.679384
Uterus.7027	ENSG00000168944.15	CEP120	chr5	123344885	123423592	-	7269	1.05838	646.84	93.3055	0.000241581	chr5_123285511_T_A_b38	-138081	chr5	123285511	T	A	1	rs75518703	9	9	0.0348837	1	0.000105858	-0.520814	0.129189	0.126533	0.126246	0.200633	2.79962e-05	-0.368295	-0.532103	-0.269791
Uterus.20961	ENSG00000197563.10	PIGN	chr18	61905255	62187118	-	7500	1.02393	952.194	97.3375	4.68791e-06	chr18_62187020_T_C_b38	-98	chr18	62187020	T	C	1	rs3752091	19	19	0.0736434	1	2.21064e-06	-1.04555	0.208567	0.00319968	0.00387263	0.0186375	1.63458e-05	-0.529452	-0.705543	-0.312201
Uterus.8070	ENSG00000010030.13	ETV7	chr6	36354091	36387800	-	6969	1.0481	792.273	94.5648	0.000241291	chr6_36380912_T_C_b38	-6888	chr6	36380912	T	C	1	rs1076928	96	125	0.484496	-1	0.000117617	0.303596	0.075848	0.159192	0.157009	0.223549	2.18682e-05	0.716877	0.332776	1.168125
Uterus.359	ENSG00000184677.16	ZBTB40	chr1	22451851	22531157	+	7437	1.04318	861.817	93.8133	0.000103722	chr1_23079379_T_C_b38	627528	chr1	23079379	T	C	1	rs2072944	74	94	0.364341	1	4.34948e-05	-0.326151	0.0764017	0.0712929	0.0755392	0.153034	1.96769e-05	-0.171413	-0.26504	-0.071192
Uterus.8070.1	ENSG00000010030.13	ETV7	chr6	36354091	36387800	-	6969	1.0481	792.273	94.5648	0.000241291	chr6_36380912_T_C_b38	-6888	chr6	36380912	T	C	1	rs1076928	96	125	0.484496	-1	0.000117617	0.303596	0.075848	0.159192	0.157009	0.223549	2.18682e-05	0.716877	0.332776	1.168125
Uterus.7186	ENSG00000120314.18	WDR55	chr5	140664676	140673172	+	4775	1.07315	400.347	92.0867	0.00520277	chr5_139957921_C_T_b38	-706755	chr5	139957921	C	T	1	rs114996437	5	5	0.0193798	1	0.00297443	-0.864808	0.284284	0.858491	0.860673	0.475475	4.81344e-05	-0.383852	-1.029958	-0.197517
Uterus.5740	ENSG00000197712.11	FAM114A1	chr4	38867677	38945739	+	8131	1.05681	844.16	93.4375	0.000131463	chr4_38771488_A_G_b38	-96189	chr4	38771488	A	G	1	rs11734342	51	54	0.209302	1	5.45743e-05	0.347715	0.0826103	0.0877912	0.0902823	0.168697	2.13091e-05	0.301317	0.154782	0.392723
Uterus.6132.1	ENSG00000180801.13	ARSJ	chr4	113900284	113979727	-	7862	1.06538	657.888	92.3711	0.000774466	chr4_113291032_C_T_b38	-688695	chr4	113291032	C	T	1	rs12650475	50	57	0.22093	-1	0.00035948	0.463564	0.125643	0.370741	0.36815	0.329773	2.83552e-05	0.425414	0.207824	0.705066
Uterus.13251	ENSG00000085063.14	CD59	chr11	33702668	33736445	-	7171	1.0316	1048.89	99.0539	7.24359e-07	chr11_33701277_C_T_b38	-35168	chr11	33701277	C	T	1	rs831616	65	79	0.306202	1	3.82416e-07	-0.320705	0.0591329	0.00069993	0.000597054	0.00384358	1.53601e-05	-0.324512	-0.437867	-0.228661
Vagina.22500	ENSG00000186017.14	ZNF566	chr19	36445119	36489648	-	6007	1.03099	550.556	108.24	0.000296615	chr19_35910110_G_A_b38	-579538	chr19	35910110	G	A	1	rs4806227	15	17	0.0602837	1	0.000179488	0.402803	0.10405	0.142735	0.140388	0.189843	3.17244e-05	0.378228	0.241827	0.491259
Vagina.1968	ENSG00000135870.11	RC3H1	chr1	173931214	174022297	-	5745	1.03456	259.64	102.587	0.000904422	chr1_173185215_A_C_b38	-837082	chr1	173185215	A	C	1	rs61826345	51	58	0.205674	1	0.000415631	-0.302924	0.0833333	0.196776	0.195801	0.223083	6.83274e-05	-0.198683	-0.280221	-0.139443
Vagina.19067	ENSG00000140718.20	FTO	chr16	53701692	54158512	+	7740	1.03896	1115.56	108.92	4.54604e-06	chr16_53165004_G_T_b38	-536688	chr16	53165004	G	T	1	rs112330212	1	1	0.0035461	1	2.22284e-06	-1.90744	0.382908	0.00289971	0.00404798	0.0184854	1.62115e-05	-2.505415	-2.786775	-2.786775
Vagina.6311	ENSG00000180801.13	ARSJ	chr4	113900284	113979727	-	7862	1.05105	649.058	102.961	0.00238424	chr4_114150391_C_T_b38	170664	chr4	114150391	C	T	1	rs11723510	55	64	0.22695	1	0.00125911	-0.339295	0.102624	0.779595	0.771723	0.418676	2.93458e-05	-0.303372	-0.407004	-0.13503
Vagina.514	ENSG00000162419.12	GMEB1	chr1	28668732	28719353	+	5909	1.0654	679.267	108.07	0.000790785	chr1_29016336_C_G_b38	347604	chr1	29016336	C	G	1	rs6702588	20	21	0.0744681	1	0.000506132	-0.447242	0.124992	0.401685	0.384394	0.304407	2.97794e-05	-0.266428	-0.404711	-0.151254
Vagina.7234	ENSG00000168944.15	CEP120	chr5	123344885	123423592	-	7269	1.06657	647.796	104.604	0.00102542	chr5_123882849_C_T_b38	459257	chr5	123882849	C	T	1	rs966407	15	15	0.0531915	1	0.000543196	0.343418	0.0965311	0.459385	0.45371	0.32725	3.13775e-05	0.279291	0.172567	0.383089
Vagina.21500	ENSG00000197563.10	PIGN	chr18	61905255	62187118	-	7500	1.04816	958.829	107.878	3.31873e-09	chr18_62187020_T_C_b38	-98	chr18	62187020	T	C	1	rs3752091	23	23	0.0815603	1	8.53722e-10	-0.558654	0.0835823	9.999e-05	1.6936e-06	2.05859e-05	1.96225e-05	-0.624076	-0.84138	-0.421036
Vagina.8315	ENSG00000010030.13	ETV7	chr6	36354091	36387800	-	6969	1.03659	738.328	105.182	0.000817903	chr6_35739511_T_TC_b38	-648289	chr6	35739511	T	TC	1	rs112966699	56	62	0.219858	1	0.000439202	-0.323075	0.0892668	0.440775	0.43571	0.321475	2.42432e-05	-0.679264	-1.115921	-0.327704
Vagina.372	ENSG00000184677.16	ZBTB40	chr1	22451851	22531157	+	7437	1.03848	894.376	105.657	0.00033318	chr1_21505775_T_C_b38	-946076	chr1	21505775	T	C	1	rs72874235	7	8	0.0283688	1	0.000169687	1.12614	0.289743	0.24975	0.241226	0.247565	2.01785e-05	0.814511	0.482299	0.988505
Vagina.8315.1	ENSG00000010030.13	ETV7	chr6	36354091	36387800	-	6969	1.03659	738.328	105.182	0.000817903	chr6_35739511_T_TC_b38	-648289	chr6	35739511	T	TC	1	rs112966699	56	62	0.219858	1	0.000439202	-0.323075	0.0892668	0.440775	0.43571	0.321475	2.42432e-05	-0.679264	-1.115921	-0.327704
Vagina.22058	ENSG00000008441.16	NFIX	chr19	12995608	13098796	+	6533	1.05916	899.066	107.096	0.000115529	chr19_12205964_C_T_b38	-789644	chr19	12205964	C	T	1	rs145504353	4	4	0.0141844	1	5.99003e-05	1.10733	0.265794	0.0784922	0.0839416	0.145277	2.19225e-05	0.673882	0.268245	0.909081
Vagina.7401	ENSG00000120314.18	WDR55	chr5	140664676	140673172	+	4775	1.03045	421.064	105.182	0.000457682	chr5_141263463_CG_C_b38	598787	chr5	141263463	CG	C	1	rs572258272	4	5	0.0177305	1	0.000232329	0.63328	0.166664	0.16784	0.164329	0.205272	4.13818e-05	0.440997	0.06763	0.633814
Vagina.5900	ENSG00000197712.11	FAM114A1	chr4	38867677	38945739	+	8131	1.0396	860.982	105.25	7.61568e-05	chr4_38929476_A_C_b38	61799	chr4	38929476	A	C	1	rs13150445	46	49	0.173759	1	3.26399e-05	0.461606	0.106766	0.0558944	0.0559692	0.115272	2.10631e-05	0.264135	0.146616	0.348312
Vagina.6311.1	ENSG00000180801.13	ARSJ	chr4	113900284	113979727	-	7862	1.05105	649.058	102.961	0.00238424	chr4_114150391_C_T_b38	170664	chr4	114150391	C	T	1	rs11723510	55	64	0.22695	1	0.00125911	-0.339295	0.102624	0.779595	0.771723	0.418676	2.93458e-05	-0.303372	-0.407004	-0.13503
Vagina.10745	ENSG00000177182.10	CLVS1	chr8	61057158	61500555	+	7212	1.01519	660.038	108.15	0.00103236	chr8_60933109_G_A_b38	-124049	chr8	60933109	G	A	1	rs62525910	95	122	0.432624	1	0.000676086	0.299594	0.0857612	0.491168	0.486932	0.337765	2.46624e-05	0.843261	0.449519	1.251986
Whole_Blood.17659	ENSG00000186017.14	ZNF566	chr19	36445119	36489648	-	6007	1.04307	470.782	513.457	6.02986e-11	chr19_36496747_C_T_b38	7099	chr19	36496747	C	T	1	rs56075402	279	311	0.23209	1	1.51143e-12	-0.25751	0.0356336	9.999e-05	1.31812e-08	1.45329e-08	0.00027252	-0.40483	-0.526967	-0.339888
Whole_Blood.1611	ENSG00000135870.11	RC3H1	chr1	173931214	174022297	-	5745	1.08342	252.127	495.498	0.00101933	chr1_173082305_G_A_b38	-939992	chr1	173082305	G	A	1	rs569253004	29	29	0.0216418	1	0.000299981	0.137762	0.037882	0.191616	0.194015	0.0815944	0.000562939	0.153995	0.047801	0.223056
Whole_Blood.17569	ENSG00000153885.14	KCTD15	chr19	33795933	33815763	+	8464	1.03108	1108.51	537.524	4.22096e-09	chr19_33820747_G_A_b38	24814	chr19	33820747	G	A	1	rs34115117	64	65	0.0485075	1	5.37839e-10	-0.413247	0.0654767	0.00019998	3.15238e-06	2.83918e-06	0.000112181	-0.685312	-0.963994	-0.431226
Whole_Blood.14890	ENSG00000140718.20	FTO	chr16	53701692	54158512	+	7740	1.05409	1127.42	536.206	1.08674e-07	chr16_53834270_T_C_b38	132578	chr16	53834270	T	C	1	rs113835641	293	334	0.249254	1	1.92114e-08	-0.0963971	0.0169233	9.999e-05	7.34988e-05	5.78285e-05	0.000117074	-0.129422	-0.159378	-0.08198
Whole_Blood.436	ENSG00000162419.12	GMEB1	chr1	28668732	28719353	+	5909	1.03371	621.369	527.461	0.000503881	chr1_29352736_G_A_b38	684004	chr1	29352736	G	A	1	rs35075185	22	23	0.0171642	1	0.000206934	-0.397357	0.106434	0.257393	0.254141	0.101056	0.000201507	-0.302182	-0.409375	-0.166667
Whole_Blood.5637	ENSG00000168944.15	CEP120	chr5	123344885	123423592	-	7269	1.04263	688.981	521.25	0.000893102	chr5_123438539_C_A_b38	14947	chr5	123438539	C	A	1	rs11241699	355	428	0.319403	1	0.000364468	0.0649717	0.0181231	0.455207	0.439073	0.153834	0.000186012	0.081921	0.026549	0.127956
Whole_Blood.16800	ENSG00000197563.10	PIGN	chr18	61905255	62187118	-	7500	1.05722	931.441	528.765	2.83607e-21	chr18_62204209_C_T_b38	17091	chr18	62204209	C	T	1	rs13381334	92	97	0.0723881	1	6.31808e-24	-0.536284	0.0509067	9.999e-05	2.54164e-19	5.40654e-19	0.000142834	-0.550325	-0.688807	-0.455317
Whole_Blood.6508	ENSG00000010030.13	ETV7	chr6	36354091	36387800	-	6969	1.05659	815.869	522.656	9.87942e-86	chr6_36387595_T_C_b38	-205	chr6	36387595	T	C	1	rs2234071	490	648	0.483582	-1	3.80625e-98	0.571113	0.0223275	9.999e-05	1.7764e-87	3.89311e-86	0.000162805	2.254128	2.157633	2.439813
Whole_Blood.308	ENSG00000184677.16	ZBTB40	chr1	22451851	22531157	+	7437	1.02517	989.461	531.87	3.53505e-23	chr1_22487407_C_T_b38	35556	chr1	22487407	C	T	1	rs1738392	377	455	0.339552	-1	6.09468e-26	-0.193615	0.0175312	9.999e-05	1.12062e-20	2.54767e-20	0.000123723	-0.241665	-0.272976	-0.19908
Whole_Blood.6508.1	ENSG00000010030.13	ETV7	chr6	36354091	36387800	-	6969	1.05659	815.869	522.656	9.87942e-86	chr6_36387595_T_C_b38	-205	chr6	36387595	T	C	1	rs2234071	490	648	0.483582	-1	3.80625e-98	0.571113	0.0223275	9.999e-05	1.7764e-87	3.89311e-86	0.000162805	2.254128	2.157633	2.439813
Whole_Blood.17292	ENSG00000008441.16	NFIX	chr19	12995608	13098796	+	6533	1.01678	1015.87	546.636	0.000615151	chr19_12994808_G_A_b38	-800	chr19	12994808	G	A	1	rs58646455	64	66	0.0492537	1	0.000332879	-0.130091	0.036045	0.453968	0.456626	0.158355	0.000117826	-0.332114	-0.47174	-0.20047
Whole_Blood.5775	ENSG00000120314.18	WDR55	chr5	140664676	140673172	+	4775	1.04564	417.704	515.112	4.4897e-11	chr5_140735949_C_T_b38	71273	chr5	140735949	C	T	1	rs72800942	277	315	0.235075	1	1.16475e-12	0.198802	0.0273643	9.999e-05	8.16162e-09	9.13948e-09	0.000309188	0.115058	0.092078	0.143596
Whole_Blood.4679	ENSG00000197712.11	FAM114A1	chr4	38867677	38945739	+	8131	1.07689	878.742	513.442	5.48523e-09	chr4_38886312_C_T_b38	18635	chr4	38886312	C	T	1	rs6848423	226	255	0.190299	1	2.8892e-10	0.242317	0.0377839	9.999e-05	1.81695e-06	1.67872e-06	0.000159011	0.284926	0.196492	0.36655
Whole_Blood.10616	ENSG00000085063.14	CD59	chr11	33702668	33736445	-	7171	1.02793	993.074	540.938	6.62628e-09	chr11_33720019_G_C_b38	-16426	chr11	33720019	G	C	1	rs831631	400	488	0.364179	-1	1.0035e-09	-0.0973769	0.0156864	9.999e-05	4.65879e-06	4.13793e-06	0.000124181	-0.239923	-0.301681	-0.155811
