# Supplementary material for: Identification of functionally important miRNA targeted genes associated with child obesity trait in genome-wide association studies
Source: BMC Genomics. 2022 May 11;23(Suppl 4):360. doi: 10.1186/s12864-022-08576-8 (PMC9092671; doi:10.1186/s12864-022-08576-8)
Supplement: Supplementary file 5 — Additional file 5. Functional enrichment results from gProfiler for 16 miRNA targeted genes for Child Obesity trait. [file 12864_2022_8576_MOESM5_ESM.csv]

source	term_name	term_id	adjusted_p_value	negative_log10_of_adjusted_p_value	term_size	query_size	intersection_size	effective_domain_size	intersections
GO:MF	sulfuric ester hydrolase activity	GO:0008484	0.022590961	1.646065293	19	14	2	18679	PIGN,ARSJ
CORUM	NUFIP2-Roquin1 complex	CORUM:7111	0.049947455	1.301486633	2	1	1	3627	RC3H1
HP	Retrognathia	HP:0000278	0.007962859	2.098930961	263	4	4	4511	FTO,CEP120,PIGN,NFIX
HP	Patent ductus arteriosus	HP:0001643	0.008085365	2.092300382	264	4	4	4511	FTO,CEP120,PIGN,NFIX
HP	Omphalocele	HP:0001539	0.011802352	1.928031452	74	4	3	4511	CEP120,PIGN,NFIX
HP	Cerebellar hypoplasia	HP:0001321	0.026591763	1.575252872	355	4	4	4511	FTO,CEP120,PIGN,NFIX
HP	Congenital malformation of the great arteries	HP:0011603	0.038395271	1.415722259	389	4	4	4511	FTO,CEP120,PIGN,NFIX
HP	Hernia of the abdominal wall	HP:0004299	0.045589582	1.341134388	406	4	4	4511	FTO,CEP120,PIGN,NFIX
HP	Abdominal wall defect	HP:0010866	0.047419818	1.324040119	410	4	4	4511	FTO,CEP120,PIGN,NFIX
