# Supplementary material for: Identification of functionally important miRNA targeted genes associated with child obesity trait in genome-wide association studies
Source: BMC Genomics. 2022 May 11;23(Suppl 4):360. doi: 10.1186/s12864-022-08576-8 (PMC9092671; doi:10.1186/s12864-022-08576-8)
Supplement: Supplementary file 6 — Additional file 6. Variants in the Motif Region of HB. [file 12864_2022_8576_MOESM6_ESM.xlsx]

## Sheet: Sheet1
	sequence name	strand	start	p-value		sites
11	ENSG00000183323|ENSG00000183323.13|ENST00000396496|ENST00000396496.7|69280175|69282728|CCDC125	-	255	3.32e-13	CGAGTTACTC	GGGAGGCTGAGGCAGGAGAA	TTGCTTGAAC
9	ENSG00000175352|ENSG00000175352.11|ENST00000309166|ENST00000309166.8|8980576|8983544|NRIP3	-	2165	3.32e-13	CCAGCTACTT	GGGAGGCTGAGGCAGGAGAA	TGGCATGAAC
8	ENSG00000243667|ENSG00000243667.7|ENST00000295121|ENST00000295121.11|68129805|68131237|WDR92	+	983	3.32e-13	ACAGCTACTT	GGGAGGCTGAGGCAGGAGAA	TCACTTGAAC
1	ENSG00000167196|ENSG00000167196.14|ENST00000308275|ENST00000308275.8|75933103|75942511|FBXO22	+	4300	3.32e-13	CTAGCTACTT	GGGAGGCTGAGGCAGGAGAA	TGGTGTGAAC
17	ENSG00000049239|ENSG00000049239.13|ENST00000377403|ENST00000377403.7|9264870|9271337|H6PD	-	6178	6.33e-12	CCAGCTACTC	GGGAGGCTGAGGTAGGAGAA	TCACTTGAAC
6	ENSG00000122188|ENSG00000122188.13|ENST00000442561|ENST00000442561.7|203774682|203776372|LAX1	+	1589	1.29e-11	CCCAGCTACT	AGGAGGCTGAGGCAGGAGAA	TCACTTGAAC
2	ENSG00000170509|ENSG00000170509.12|ENST00000302219|ENST00000302219.10|87303789|87305217|HSD17B13	-	997	1.29e-11	CCAGCTACTC	AGGAGGCTGAGGCAGGAGAA	TGGCGTGAAC
19	ENSG00000112339|ENSG00000112339.15|ENST00000367837|ENST00000367837.10|134960378|134965278|HBS1L	+	1598	1.86e-10	AAAACACTTT	GGGAGGCTGAGTCGGGAGGA	TAGCGTGAGC
20	ENSG00000214357|ENSG00000214357.9|ENST00000369800|ENST00000369800.6|172686926|172691540|NEURL1B	+	336	1.91e-09	GTGAGAGAAG	GGGAGGGGAGGGAGGGAGAA	CAGAGAGAAT
10	ENSG00000066933|ENSG00000066933.16|ENST00000356056|ENST00000356056.10|71822291|71826579|MYO9A	+	2436	2.8e-09	GCCAGGATTG	GGGTGGGTGGGTGAGGAGGA	GAGAGCCACA
12	ENSG00000008853|ENSG00000008853.17|ENST00000251822|ENST00000251822.7|23017470|23020199|RHOBTB2	+	1401	5.27e-09	AAGGAGAAGA	GGGAGAATGGAGCAGGAGGA	AAAGCAGAGT
13	ENSG00000003436|ENSG00000003436.16|ENST00000233156|ENST00000233156.9|187464230|187466935|TFPI	-	1654	6.84e-09	CCAGCACTTT	GGGAGGCTGGGGCTGGAAGA	TTGCTTGAGC
4	ENSG00000169992|ENSG00000169992.10|ENST00000302926|ENST00000302926.7|7417800|7419860|NLGN2	-	417	6.84e-09	GGGGGAGGGA	GAGGGGAGGAGGTGGGAGAA	GGGATGGGGG
15	ENSG00000105357|ENSG00000105357.18|ENST00000376970|ENST00000376970.6|50309791|50310542|MYH14	-	409	1.12e-08	GAAAGATGGT	GAGAGGGTAGGGAAGGAGAG	GGAGGGAGAG
22	ENSG00000137193|ENSG00000137193.14|ENST00000373509|ENST00000373509.6|37174092|37175428|PIM1	-	550	1.77e-08	TCATATGAAG	GAGGGGGTGAGGGAGGACAG	GAGAGAAAAA
21	ENSG00000163909|ENSG00000163909.8|ENST00000372852|ENST00000372852.4|39623435|39626506|HEYL	+	1833	1.91e-08	GGAGGCAGAG	GGGAGACTGTGGTAGAAGGA	AGACAGAACT
5	ENSG00000169184|ENSG00000169184.6|ENST00000302326|ENST00000302326.5|27748277|27750914|MN1	-	1724	5.74e-08	CAGAAGGAAA	GAGGGGAGAAGGGAGGGGAA	AGAGTGAGGT
23	ENSG00000125686|ENSG00000125686.12|ENST00000300651|ENST00000300651.11|39404285|39407474|MED1	-	2843	7.83e-08	TATGGGGGGC	AGGGGAGGAGGGGAGAAGGA	AAAAAAAATG
16	ENSG00000117461|ENSG00000117461.15|ENST00000262741|ENST00000262741.10|46040140|46043672|PIK3R3	+	3411	1.18e-07	GCAATTGTTG	GGGAGGGTAGGGGGAAAGGC	GAGAGGAGAT
3	ENSG00000185658|ENSG00000185658.13|ENST00000333229|ENST00000333229.6|39184176|39187025|BRWD1	+	213	1.01e-06	CAGAGTCTGT	AGGTGGAGAGGTGGAAAGAA	AAGACAAATG
14	ENSG00000136404|ENSG00000136404.16|ENST00000322019|ENST00000322019.14|83136673|83137408|TM6SF1	-	63	1.18e-06	CACGTATGAG	AAGAGAGTGAAATGGGACAA	AATATCAGTA
17	ENSG00000049239|ENSG00000049239.13|ENST00000377403|ENST00000377403.7|9264870|9271337|H6PD	+	3367	6.74e-12	GAGACCCTAT	CTCAAAAAAAAAAAAAAAAA	AAAAGGAAAG
8	ENSG00000243667|ENSG00000243667.7|ENST00000295121|ENST00000295121.11|68129805|68131237|WDR92	+	300	6.74e-12	GCAAGACTGT	CTCAAAAAAAAAAAAAAAAA	AAAAGACTTT
6	ENSG00000122188|ENSG00000122188.13|ENST00000442561|ENST00000442561.7|203774682|203776372|LAX1	+	1667	6.74e-12	AAGACTCTGT	CTCAAAAAAAAAAAAAAAAA	AAAAA
1	ENSG00000167196|ENSG00000167196.14|ENST00000308275|ENST00000308275.8|75933103|75942511|FBXO22	+	4404	6.74e-12	AAGACTCTGT	CTCAAAAAAAAAAAAAAAAA	AAAAAAAGCA
9	ENSG00000175352|ENSG00000175352.11|ENST00000309166|ENST00000309166.8|8980576|8983544|NRIP3	-	2061	5.03e-11	GAGACTCTGT	CTAAAAAAAAAAAAAAAAAA	AGAATAAACC
3	ENSG00000185658|ENSG00000185658.13|ENST00000333229|ENST00000333229.6|39184176|39187025|BRWD1	-	1713	5.03e-11	ACTGAAATTG	CTAAAAAAAAAAAAAAAAAA	AAAAAAAAAC
11	ENSG00000183323|ENSG00000183323.13|ENST00000396496|ENST00000396496.7|69280175|69282728|CCDC125	+	819	7.97e-11	GAAACTCTGT	CTCAAAAAAAAAAAAAAACA	CATTACAGTG
19	ENSG00000112339|ENSG00000112339.15|ENST00000367837|ENST00000367837.10|134960378|134965278|HBS1L	+	4169	2.11e-10	CATATCAATG	CAAAAAAAAAAAAAAAAAAA	GCAAAGAAAC
13	ENSG00000003436|ENSG00000003436.16|ENST00000233156|ENST00000233156.9|187464230|187466935|TFPI	-	1352	4.27e-10	GGTGAACTTT	TTCGAAAAAAAAAAAAAAAA	GCATAAAGAT
2	ENSG00000170509|ENSG00000170509.12|ENST00000302219|ENST00000302219.10|87303789|87305217|HSD17B13	-	893	4.75e-10	GAGACTCCAT	CTCAAAAAAACAAAAAACAA	AACAAAACAA
23	ENSG00000125686|ENSG00000125686.12|ENST00000300651|ENST00000300651.11|39404285|39407474|MED1	+	897	5.46e-10	TCATTTTCCT	TTCAAAAAAAAAAAAAAAAG	CTAAGGTGGC
10	ENSG00000066933|ENSG00000066933.16|ENST00000356056|ENST00000356056.10|71822291|71826579|MYO9A	+	569	9.07e-10	AAAAAAAAAA	AACAAAAAAAAAAAAACAAA	AAAAAACCGT
5	ENSG00000169184|ENSG00000169184.6|ENST00000302326|ENST00000302326.5|27748277|27750914|MN1	-	2517	1.39e-08	ACATATTTTT	TTAAAAAAGAAAGAAAAAAA	TAACACTCAA
22	ENSG00000137193|ENSG00000137193.14|ENST00000373509|ENST00000373509.6|37174092|37175428|PIM1	-	847	3.33e-08	ATGCGCATCT	TTCAAAACAAGAAACAAAAA	CAGGTAAAAT
16	ENSG00000117461|ENSG00000117461.15|ENST00000262741|ENST00000262741.10|46040140|46043672|PIK3R3	-	2293	5.01e-08	AAACAATGAA	TTCAAGAATGAAAAAAAAAA	TGAAGGAATG
18	ENSG00000175305|ENSG00000175305.17|ENST00000308108|ENST00000308108.8|94880227|94881631|CCNE2	-	857	7.9e-08	GCCTTAGTCA	CACTAAATTAAAAAAAAAAA	TTCCTTAGGG
12	ENSG00000008853|ENSG00000008853.17|ENST00000251822|ENST00000251822.7|23017470|23020199|RHOBTB2	+	872	4.79e-07	GGGGCAAAAT	TAGCAAAAAACAAAAACCAA	TGACAACCAA
7	ENSG00000140367|ENSG00000140367.12|ENST00000267938|ENST00000267938.9|75899459|75901078|UBE2Q2	-	1244	4.79e-07	CCAAAATGGA	ATCAAAAGAAATTAAACACA	CACAATGTAG
20	ENSG00000214357|ENSG00000214357.9|ENST00000369800|ENST00000369800.6|172686926|172691540|NEURL1B	-	4535	5.82e-07	GTCAATATAA	AACAGATAAAAAGACAAAAA	TCAAAACACA
14	ENSG00000136404|ENSG00000136404.16|ENST00000322019|ENST00000322019.14|83136673|83137408|TM6SF1	-	149	6.13e-07	TCCATTTTCC	TTCAAAAAAAATTTACACAA	TACCATATAG
17	ENSG00000049239|ENSG00000049239.13|ENST00000377403|ENST00000377403.7|9264870|9271337|H6PD	-	6113	2.53e-13	CGAGATCGCG	CCACTGCACTCCAGCCTGGG	CGTCAGAGCG
13	ENSG00000003436|ENSG00000003436.16|ENST00000233156|ENST00000233156.9|187464230|187466935|TFPI	-	1494	2.53e-13	TGTGATTGCA	CCACTGCACTCCAGCCTGGG	TGACAGAGTG
9	ENSG00000175352|ENSG00000175352.11|ENST00000309166|ENST00000309166.8|8980576|8983544|NRIP3	-	2100	2.53e-13	CGAGATCGTG	CCACTGCACTCCAGCCTGGG	CAACAGAGTG
8	ENSG00000243667|ENSG00000243667.7|ENST00000295121|ENST00000295121.11|68129805|68131237|WDR92	+	263	2.53e-13	CGAGATTGTG	CCACTGCACTCCAGCCTGGG	CAACTGAGCA
2	ENSG00000170509|ENSG00000170509.12|ENST00000302219|ENST00000302219.10|87303789|87305217|HSD17B13	-	932	2.53e-13	TGAGATCATA	CCACTGCACTCCAGCCTGGG	CGAAAGAGTG
1	ENSG00000167196|ENSG00000167196.14|ENST00000308275|ENST00000308275.8|75933103|75942511|FBXO22	+	4365	2.53e-13	CGAGATCGTG	CCACTGCACTCCAGCCTGGG	CAATGGAGCA
11	ENSG00000183323|ENSG00000183323.13|ENST00000396496|ENST00000396496.7|69280175|69282728|CCDC125	+	1868	1.28e-12	TGTGATTGTG	CCACTGCACTCCAGCCTGAG	TGACAGAGTG
19	ENSG00000112339|ENSG00000112339.15|ENST00000367837|ENST00000367837.10|134960378|134965278|HBS1L	+	1804	6.1e-11	CATGATCACA	TCACTGCAGTCCAGCCTGGG	TGACAGAGCA
6	ENSG00000122188|ENSG00000122188.13|ENST00000442561|ENST00000442561.7|203774682|203776372|LAX1	+	671	1.76e-10	CGAGATTGTG	CCACTGTACTCCAGCCTGGT	GACAGAGCGA
5	ENSG00000169184|ENSG00000169184.6|ENST00000302326|ENST00000302326.5|27748277|27750914|MN1	+	1074	6.44e-08	TCTCCCATTC	CATCCCCAGTCCAGCCTGGG	CAACCCCACC
21	ENSG00000163909|ENSG00000163909.8|ENST00000372852|ENST00000372852.4|39623435|39626506|HEYL	+	297	1.1e-07	CCTCTCCTGC	CCTCTGCACACCAGCAGCAG	GCATGAACCT
16	ENSG00000117461|ENSG00000117461.15|ENST00000262741|ENST00000262741.10|46040140|46043672|PIK3R3	-	2444	1.53e-07	ACCCTCTCCC	CCTCTACACACCAGGCCCAG	TGGGTAGTAG
23	ENSG00000125686|ENSG00000125686.12|ENST00000300651|ENST00000300651.11|39404285|39407474|MED1	-	2646	1.75e-07	CTTTCAAGAG	TCACCAACCTCAAGCCTGGT	TTTGGCAATT
4	ENSG00000169992|ENSG00000169992.10|ENST00000302926|ENST00000302926.7|7417800|7419860|NLGN2	-	1040	1.86e-07	GCACGGATGA	GCAATGCTCTGAGGCCTGGG	GAAAAGGCTG
12	ENSG00000008853|ENSG00000008853.17|ENST00000251822|ENST00000251822.7|23017470|23020199|RHOBTB2	-	667	3.04e-07	GCACCAAGAG	GCACTGCTTCCAGGCCTGGA	GCTCTGAATG
7	ENSG00000140367|ENSG00000140367.12|ENST00000267938|ENST00000267938.9|75899459|75901078|UBE2Q2	-	631	3.63e-07	CCAGTGGAAA	TCACTACTCACAAGCCTTAA	TTGATACAGT
15	ENSG00000105357|ENSG00000105357.18|ENST00000376970|ENST00000376970.6|50309791|50310542|MYH14	+	633	4.09e-07	TGCTGCCCAT	GCTCTGCCCTCCCTTCTGGT	TGCTCTGAGG
10	ENSG00000066933|ENSG00000066933.16|ENST00000356056|ENST00000356056.10|71822291|71826579|MYO9A	-	2471	4.09e-07	GGAGGGCCCC	ACACTGCTCTCCACTCTTAT	CATTTTGTGG
22	ENSG00000137193|ENSG00000137193.14|ENST00000373509|ENST00000373509.6|37174092|37175428|PIM1	-	276	4.88e-07	TTCTGACCCA	CCCCCACCCCCCACCCCCGG	GATATTTCAG
17	ENSG00000049239|ENSG00000049239.13|ENST00000377403|ENST00000377403.7|9264870|9271337|H6PD	+	2226	3.38e-13	GCTGGGATTA	CAGGCGTGAGCCACCGCGCC	CAGCCAGAAC
9	ENSG00000175352|ENSG00000175352.11|ENST00000309166|ENST00000309166.8|8980576|8983544|NRIP3	+	2333	3.38e-13	GCTGGGATTA	CAGGCGTGAGCCACCGCACC	CGGCCTTCAT
11	ENSG00000183323|ENSG00000183323.13|ENST00000396496|ENST00000396496.7|69280175|69282728|CCDC125	+	425	1.48e-12	GCTGGGATTA	CAGGCGTGAGCCACCACACC	CAGCCTATTT
1	ENSG00000167196|ENSG00000167196.14|ENST00000308275|ENST00000308275.8|75933103|75942511|FBXO22	-	4131	1.48e-12	GCTGGAATTA	CAGGCGTGAGCCACCACGCC	CGGCCTCTTT
19	ENSG00000112339|ENSG00000112339.15|ENST00000367837|ENST00000367837.10|134960378|134965278|HBS1L	-	1563	1.93e-12	GTTTTGATTA	CAGGTGTGAGCCACCGCGCC	CGGCCGAGAG
8	ENSG00000243667|ENSG00000243667.7|ENST00000295121|ENST00000295121.11|68129805|68131237|WDR92	-	814	2.58e-11	GCTGGAATTA	CAGGCGTGAGCTACCACGCC	TGGCCCACCA
6	ENSG00000122188|ENSG00000122188.13|ENST00000442561|ENST00000442561.7|203774682|203776372|LAX1	-	1360	3.64e-11	GCTGGGATTA	CGGGTGTGAGCCACCGCGCC	TGGCCATGTG
4	ENSG00000169992|ENSG00000169992.10|ENST00000302926|ENST00000302926.7|7417800|7419860|NLGN2	-	1187	1.33e-10	AGAAGGGGCA	CAGGCGGGAGCCCCCTCACC	TGCCACATCC
2	ENSG00000170509|ENSG00000170509.12|ENST00000302219|ENST00000302219.10|87303789|87305217|HSD17B13	+	1166	1.74e-09	GCTGGGATTA	CGGGTGTGAGCCACCGTGCC	CAGCCTTTTT
21	ENSG00000163909|ENSG00000163909.8|ENST00000372852|ENST00000372852.4|39623435|39626506|HEYL	+	850	6.04e-09	CGCCATCCTC	CAGGCGTGTGGTCCCTCCCC	ATTGGGTGCA
20	ENSG00000214357|ENSG00000214357.9|ENST00000369800|ENST00000369800.6|172686926|172691540|NEURL1B	-	1249	7.21e-09	AAGGGAGGGA	CAGGCCTGGGCCAGCCCATC	AGCCCAGATG
13	ENSG00000003436|ENSG00000003436.16|ENST00000233156|ENST00000233156.9|187464230|187466935|TFPI	+	1556	6.24e-08	GCTGGGACTA	GAGGTGCAGGCCACCACACC	AGCTAATTTA
12	ENSG00000008853|ENSG00000008853.17|ENST00000251822|ENST00000251822.7|23017470|23020199|RHOBTB2	-	620	6.69e-08	TCCCCATTCT	CAGGTCTGTGCTAGCACAGC	CCCCTGGGAC
23	ENSG00000125686|ENSG00000125686.12|ENST00000300651|ENST00000300651.11|39404285|39407474|MED1	+	2354	1.11e-07	CAGAATAAAC	CAAGCCTGGGACACCTCCCT	CCTGTCTAGG
22	ENSG00000137193|ENSG00000137193.14|ENST00000373509|ENST00000373509.6|37174092|37175428|PIM1	+	1076	1.62e-07	AGCTCCCTGG	CTTCTGTGGGGCCCCTCACC	TACTTACCCA
10	ENSG00000066933|ENSG00000066933.16|ENST00000356056|ENST00000356056.10|71822291|71826579|MYO9A	+	2760	1.83e-07	CTCTGCATGG	CAGCAGTGGGGCAGCTCCAC	ATTTGGAGCC
5	ENSG00000169184|ENSG00000169184.6|ENST00000302326|ENST00000302326.5|27748277|27750914|MN1	+	1560	5.55e-07	CTAAAACGCT	CCACTTTGAGCTCCCCCACC	CCCTCCAGGT
15	ENSG00000105357|ENSG00000105357.18|ENST00000376970|ENST00000376970.6|50309791|50310542|MYH14	+	27	5.84e-07	GATGCACTAA	CAGATGGGGCCCAGCCCCCT	TCCTCCCTGG
9	ENSG00000175352|ENSG00000175352.11|ENST00000309166|ENST00000309166.8|8980576|8983544|NRIP3	+	2135	1.92e-13	TCTCGGTTCA	CTGCAAGCTCCGCCTCCCGG	GTTCATGCCA
11	ENSG00000183323|ENSG00000183323.13|ENST00000396496|ENST00000396496.7|69280175|69282728|CCDC125	+	226	3.84e-13	TCTCGGTTCA	CTGCAACCTCCGCCTCCCGG	TTCAAGCAAT
8	ENSG00000243667|ENSG00000243667.7|ENST00000295121|ENST00000295121.11|68129805|68131237|WDR92	-	228	3.84e-13	TCTCGGCTCA	CTGCAACCTCCGCCTCCCGG	GTTCACGCCA
2	ENSG00000170509|ENSG00000170509.12|ENST00000302219|ENST00000302219.10|87303789|87305217|HSD17B13	+	967	1.63e-12	TCTCAGCTCA	CTGCAAGCTCCACCTCCCGG	GTTCACGCCA
6	ENSG00000122188|ENSG00000122188.13|ENST00000442561|ENST00000442561.7|203774682|203776372|LAX1	-	636	2.26e-12	TCTCGGCTTG	CTGCAACCTCCACCTCCCGG	GTTCAAGCGA
1	ENSG00000167196|ENSG00000167196.14|ENST00000308275|ENST00000308275.8|75933103|75942511|FBXO22	+	2761	2.75e-11	TCTTGGCTCA	CTGCAAGCTCCGCCTCCCAG	GTTCACGCCA
17	ENSG00000049239|ENSG00000049239.13|ENST00000377403|ENST00000377403.7|9264870|9271337|H6PD	+	2027	2.5e-10	TCTTGGCTCA	CTACAACCTCCACCTCCCGG	GTTCAGGCAA
19	ENSG00000112339|ENSG00000112339.15|ENST00000367837|ENST00000367837.10|134960378|134965278|HBS1L	-	1769	7.39e-09	TCATGGCTCA	CTGCAGCCTCGACCTCCTGG	GCTCAAGTGA
5	ENSG00000169184|ENSG00000169184.6|ENST00000302326|ENST00000302326.5|27748277|27750914|MN1	+	732	1.01e-08	TCTTCTCCTG	CTGGAAGCCGCCCCTCTCTG	CGATGGACGT
12	ENSG00000008853|ENSG00000008853.17|ENST00000251822|ENST00000251822.7|23017470|23020199|RHOBTB2	+	1942	1.27e-08	CTGCCCTCTA	CAGGCTGCTCGGCCTCCCTG	CAGCTCAGCG
15	ENSG00000105357|ENSG00000105357.18|ENST00000376970|ENST00000376970.6|50309791|50310542|MYH14	-	188	1.85e-08	CATTGCCTCC	CTGCCTGCCCCGCTCCTCTG	TGTTTAGGGG
4	ENSG00000169992|ENSG00000169992.10|ENST00000302926|ENST00000302926.7|7417800|7419860|NLGN2	-	57	4.25e-08	GAAAAGCCAG	TTGCCAAGTCCTCCTCCCTG	CCTTCGGAGT
20	ENSG00000214357|ENSG00000214357.9|ENST00000369800|ENST00000369800.6|172686926|172691540|NEURL1B	-	2138	4.85e-08	TGGCCAGGAG	ATGCCTGGTCCACCTCTGGG	TCCAGGCCTC
21	ENSG00000163909|ENSG00000163909.8|ENST00000372852|ENST00000372852.4|39623435|39626506|HEYL	+	2662	6.26e-08	CCCTGAGCTT	CTGCCACCTGCCCTTCCTTC	ATTTCCTCGA
22	ENSG00000137193|ENSG00000137193.14|ENST00000373509|ENST00000373509.6|37174092|37175428|PIM1	+	9	7.56e-08	CAGCCTTT	CTGGCAGGTCCTCCCCTCTC	TTGTCAGATG
10	ENSG00000066933|ENSG00000066933.16|ENST00000356056|ENST00000356056.10|71822291|71826579|MYO9A	-	3494	1.82e-07	ATACAGAATG	ATGCATGCCCCGCATCCAGC	TTCCCACCAA
13	ENSG00000003436|ENSG00000003436.16|ENST00000233156|ENST00000233156.9|187464230|187466935|TFPI	+	599	1.92e-07	ACAGTCAACT	CTGCATCATGTGCCTGCCTG	ATTTGGATTG
17	ENSG00000049239|ENSG00000049239.13|ENST00000377403|ENST00000377403.7|9264870|9271337|H6PD	-	6317	3.32e-13	CCGCCTGTAA	TCCCAGCACTTTGGGAGGCC	AAGGCGGATG
11	ENSG00000183323|ENSG00000183323.13|ENST00000396496|ENST00000396496.7|69280175|69282728|CCDC125	+	567	3.32e-13	TGCTTATAAA	TCCCAGCACTTTGGGAGGCC	AAGGTGGGTG
8	ENSG00000243667|ENSG00000243667.7|ENST00000295121|ENST00000295121.11|68129805|68131237|WDR92	+	49	3.32e-13	ACTCCTGTAA	TCCCAGCACTTTGGGAGGCC	GAGGCGGGTG
2	ENSG00000170509|ENSG00000170509.12|ENST00000302219|ENST00000302219.10|87303789|87305217|HSD17B13	-	1143	3.32e-13	ACACCCGTAA	TCCCAGCACTTTGGGAGGCC	GAGGCAGGTG
1	ENSG00000167196|ENSG00000167196.14|ENST00000308275|ENST00000308275.8|75933103|75942511|FBXO22	-	2937	3.32e-13	ATGCCTGTAA	TCCCAGCACTTTGGGAGGCC	GAGGCGGGCG
9	ENSG00000175352|ENSG00000175352.11|ENST00000309166|ENST00000309166.8|8980576|8983544|NRIP3	-	2310	2.11e-12	ACGCCTGTAA	TCCCAGCACTTTGGGAGGCT	GAGGTGGGCG
6	ENSG00000122188|ENSG00000122188.13|ENST00000442561|ENST00000442561.7|203774682|203776372|LAX1	+	1383	3.39e-12	ACACCCGTAA	TCCCAGCACTTTGCGGGGCC	GAGGCAGGGG
22	ENSG00000137193|ENSG00000137193.14|ENST00000373509|ENST00000373509.6|37174092|37175428|PIM1	-	454	3.37e-09	CAAGTATTTC	TCCCAGCACAGCCGGAGTCC	CCACAGAAGG
20	ENSG00000214357|ENSG00000214357.9|ENST00000369800|ENST00000369800.6|172686926|172691540|NEURL1B	+	3059	5.88e-09	TGGGGCCTTG	TCCCACCACCTTCCTAGGCC	CCGTGATCAC
19	ENSG00000112339|ENSG00000112339.15|ENST00000367837|ENST00000367837.10|134960378|134965278|HBS1L	+	1727	2.67e-08	ATGCCTGTAG	TCCCAGCTTCTCAGGAGGCT	GGGGTGGGAA
15	ENSG00000105357|ENSG00000105357.18|ENST00000376970|ENST00000376970.6|50309791|50310542|MYH14	+	50	4.28e-08	GCCCCCTTCC	TCCCTGGACCCCACGGGCCC	CTGTCCCAGG
21	ENSG00000163909|ENSG00000163909.8|ENST00000372852|ENST00000372852.4|39623435|39626506|HEYL	+	685	5.63e-08	GACTAACAGG	TCCCTGCACACAGCTGGCCT	GGTAAACCCA
13	ENSG00000003436|ENSG00000003436.16|ENST00000233156|ENST00000233156.9|187464230|187466935|TFPI	-	1533	6.59e-08	GCACCTCTAG	TCCCAGCTAGGTGGGAGGTT	TCAGTGTCCT
4	ENSG00000169992|ENSG00000169992.10|ENST00000302926|ENST00000302926.7|7417800|7419860|NLGN2	+	810	8.08e-08	GCCCCTCTCT	TCCCAGCACTTCCCTGCCTC	CCCCAGGCCT
12	ENSG00000008853|ENSG00000008853.17|ENST00000251822|ENST00000251822.7|23017470|23020199|RHOBTB2	-	304	9.37e-08	ACACAGAGAA	GCCCTGGAGGCTGGGAGGCT	TTCCCTTTGA
16	ENSG00000117461|ENSG00000117461.15|ENST00000262741|ENST00000262741.10|46040140|46043672|PIK3R3	-	2194	1.19e-07	ACTTGGTCTC	TCCCTGCACACCGCTGGTGT	CTGCCCAACA
