# Supplementary material for: Identification of functionally important miRNA targeted genes associated with child obesity trait in genome-wide association studies
Source: BMC Genomics. 2022 May 11;23(Suppl 4):360. doi: 10.1186/s12864-022-08576-8 (PMC9092671; doi:10.1186/s12864-022-08576-8)
Supplement: Supplementary file 7 — Additional file 7. Variants in the Motif Region of RBC. [file 12864_2022_8576_MOESM7_ESM.xlsx]

## Sheet: Sheet1
	sequence name	strand	start	p-value		sites
33	ENSG00000187210|ENSG00000187210.14|ENST00000376730|ENST00000376730.5|76503669|76507416|GCNT1	+	2762	1.75e-11	CAGTTACCTG	GGAGGCTGAGGCAGGAGAAT	CTCTTGAGCC
14	ENSG00000122188|ENSG00000122188.13|ENST00000442561|ENST00000442561.7|203774682|203776372|LAX1	+	1590	1.75e-11	CCAGCTACTA	GGAGGCTGAGGCAGGAGAAT	CACTTGAACC
1	ENSG00000186532|ENSG00000186532.12|ENST00000305513|ENST00000305513.12|1779485|1781285|SMYD4	+	243	1.75e-11	CAGCTACTTG	GGAGGCTGAGGCAGGAGAAT	CTCTTGAACC
11	ENSG00000205929|ENSG00000205929.11|ENST00000479548|ENST00000479548.2|32790673|32793761|C21orf62	+	1734	6.73e-11	CAGCTACTCA	GGAGGCTGAGGCAGGAGAGT	CACTTGAACC
31	ENSG00000067191|ENSG00000067191.16|ENST00000622445|ENST00000622445.4|39177984|39178079|CACNB1	-	1394	1.63e-10	CTTTTCTCTA	GGAGGGTGAGGGAGGAGAGC	CCCTTAAGAT
17	ENSG00000196693|ENSG00000196693.15|ENST00000613419|ENST00000613419.4|42589107|42592612|ZNF33B	+	2105	4.2e-10	AAGCTACTCA	GGAGGCTGAGGCAGAAGAAT	CACTTGAACC
30	ENSG00000180316|ENSG00000180316.12|ENST00000388715|ENST00000388715.7|36307717|36308595|PNPLA1	+	555	4.89e-10	CAGCTACTCG	GGAGGCTGAGGCAAGAGAAT	CGCTTGAACC
34	ENSG00000198794|ENSG00000198794.12|ENST00000361900|ENST00000361900.10|75018984|75021495|SCAMP5	-	320	5.63e-10	AGGGGCAGGT	GGAGGGTGGGGGTGGGGGCT	GGTTTAGCTC
16	ENSG00000006025|ENSG00000006025.12|ENST00000579728|ENST00000579728.5|47813587|47813819|OSBPL7	-	1380	5.63e-10	GTCCATGGTA	GGGGGTGGAGGCAGGAGGAG	TGAGGAACCA
15	ENSG00000133069|ENSG00000133069.17|ENST00000329800|ENST00000329800.7|205272125|205273343|TMCC2	+	437	1.87e-09	GATGAAGGCT	GGAGAGTGAGGGAGGAGGCT	CTGCTGGCCG
4	ENSG00000112339|ENSG00000112339.15|ENST00000367837|ENST00000367837.10|134960378|134965278|HBS1L	+	1599	2.12e-09	AAACACTTTG	GGAGGCTGAGTCGGGAGGAT	AGCGTGAGCC
10	ENSG00000254726|ENSG00000254726.3|ENST00000532414|ENST00000532414.3|156072013|156076573|MEX3A	-	2599	4.89e-09	CCCCTGAGGG	GGAGGGGGAGAGGGGAGGAG	GAGTCCATGG
27	ENSG00000090565|ENSG00000090565.17|ENST00000262305|ENST00000262305.9|520840|523011|RAB11FIP3	+	2075	5.47e-09	CAGCACTTTG	GGAGGCCAAGGCAGGAGGAT	CGCTTGAACC
24	ENSG00000108848|ENSG00000108848.16|ENST00000505658|ENST00000505658.6|50750662|50756219|LUC7L3	+	3257	5.47e-09	CCTGGGATGT	GGGGGTGGTGGGAGGAGGAC	CTGCCTCCCC
2	ENSG00000003436|ENSG00000003436.16|ENST00000233156|ENST00000233156.9|187464230|187466935|TFPI	-	1653	5.47e-09	CAGCACTTTG	GGAGGCTGGGGCTGGAAGAT	TGCTTGAGCC
28	ENSG00000164294|ENSG00000164294.14|ENST00000503787|ENST00000503787.6|55164219|55167297|GPX8	+	2706	6.84e-09	CAGCTACCTG	GGAGGCTGAGTCAGAAGAAT	CACTTGAAAA
26	ENSG00000171532|ENSG00000171532.5|ENST00000302584|ENST00000302584.5|39603768|39605450|NEUROD2	-	508	9.48e-09	CGCGGAGACT	GGAGGTTGGGGGTGAGGGCG	TTCCAGGCCC
23	ENSG00000204160|ENSG00000204160.12|ENST00000374142|ENST00000374142.9|26853844|26857604|ZDHHC18	+	2683	1.94e-08	AAGAGGAGGT	GGAGGGTGAGGCTGGGGAGA	GGATGGCGAA
18	ENSG00000089280|ENSG00000089280.19|ENST00000566605|ENST00000566605.5|31190040|31190141|FUS	+	323	5.94e-08	CAATGGTCGT	GGAGGCCGAGGGCGAGGAGG	ACCCATGGGC
29	ENSG00000213578|ENSG00000213578.6|ENST00000395018|ENST00000395018.6|74830355|74831802|CPLX3	-	955	1.17e-07	CTGTGAAGCT	GTAGGTGGGGGGTGGAGGAC	ACCCCTTTAA
5	ENSG00000198743|ENSG00000198743.7|ENST00000381151|ENST00000381151.5|34097356|34106260|SLC5A3	-	7009	1.17e-07	CAAGCTACTC	GGAGGTGAAGTGAGGAGGTG	GAAAAGGGCA
8	ENSG00000117461|ENSG00000117461.15|ENST00000262741|ENST00000262741.10|46040140|46043672|PIK3R3	+	3412	1.49e-07	CAATTGTTGG	GGAGGGTAGGGGGAAAGGCG	AGAGGAGATA
36	ENSG00000185811|ENSG00000185811.19|ENST00000331340|ENST00000331340.8|50400628|50405101|IKZF1	-	2880	1.89e-07	CTGGGAAGCT	GGGGTGTCAGGGAGGGGGCG	GAACAAGACA
13	ENSG00000100034|ENSG00000100034.14|ENST00000263212|ENST00000263212.10|21919425|21923091|PPM1F	-	11	2.56e-07	AAGGATGGGA	GGAAGGGGAGGGCAGGGGCC	TGGAAACCAC
22	ENSG00000130520|ENSG00000130520.11|ENST00000593829|ENST00000593829.6|18306236|18307463|LSM4	+	824	3.96e-07	TTAATGCCAA	GGGGTGTGTGGGGAGGGAAG	TCCCAGGCAG
32	ENSG00000124641|ENSG00000124641.16|ENST00000265350|ENST00000265350.9|41905354|41907071|MED20	-	155	4.25e-07	TGTGAGAGTC	AGGGGGTTGGGGAGGGGACT	CAGCCCCAGA
20	ENSG00000235750|ENSG00000235750.10|ENST00000423313|ENST00000423313.6|175156986|175160713|KIAA0040	-	2159	4.89e-07	AGGGGGACTG	AGAGGTGGAGACAGGAAGGG	CAGCTTGTCC
21	ENSG00000099381|ENSG00000099381.18|ENST00000262519|ENST00000262519.14|30984024|30984664|SETD1A	-	183	5.24e-07	AAAACAATCA	GGGGGTGGTGGGCAGGGGTG	ACAGGAGAGG
37	ENSG00000122515|ENSG00000122515.15|ENST00000309315|ENST00000309315.9|44767624|44769881|ZMIZ2	+	1622	5.61e-07	GGGGAACACA	GGAACCTAGGGGAGGAGGGG	AGCGCTGGGC
3	ENSG00000185716|ENSG00000185716.12|ENST00000542527|ENST00000542527.7|22080881|22084654|MOSMO	+	653	9.5e-07	ACATGTTTTG	GGTGGGTGGGTGGGGGAAAT	CTTCCTTATA
19	ENSG00000109339|ENSG00000109339.24|ENST00000642060|ENST00000642060.1|86101052|86101217|MAPK10	-	5151	1.38e-06	AATGTGTGTG	GGGGATTGTGAGTGGGGAGT	TGGGTTCCTC
25	ENSG00000130700|ENSG00000130700.7|ENST00000252997|ENST00000252997.3|62463497|62464835|GATA5	+	668	1.75e-06	CAGTTTTTCC	AGAGGGGATGGGAAAGGGCC	TTGTTCTAGC
9	ENSG00000080546|ENSG00000080546.13|ENST00000436639|ENST00000436639.6|108986437|108987543|SESN1	-	860	2.08e-06	GGACCAGGAG	GCAGGCAGAGGCAGAGAGAC	TGAATGCACC
6	ENSG00000171532|ENSG00000171532.5|ENST00000302584|ENST00000302584.5|39603768|39605450|NEUROD2	-	677	1.16e-11	CGCCTCTTAG	CTTTTTTTTTTTTTTTTTTT	TTTTTTTTTT
6	ENSG00000144893|ENSG00000144893.12|ENST00000474524|ENST00000474524.5|151432805|151437072|MED12L	+	2258	1.16e-11	TGAGAGGTTT	CTTTTTTTTTTTTTTTTTTT	TCTTTTCTTG
4	ENSG00000112339|ENSG00000112339.15|ENST00000367837|ENST00000367837.10|134960378|134965278|HBS1L	+	437	1.16e-11	TTGACCTAAG	CTTTTTTTTTTTTTTTTTTT	CCAGTTAATG
19	ENSG00000109339|ENSG00000109339.24|ENST00000642060|ENST00000642060.1|86101052|86101217|MAPK10	+	3481	2.48e-11	TTTCATATTC	CTGTTTTTTTTTTTTTTTTT	TAAAAACTTC
2	ENSG00000003436|ENSG00000003436.16|ENST00000233156|ENST00000233156.9|187464230|187466935|TFPI	+	1418	3.4e-11	TTTTTCTTTT	CTTTTTTCTTGTTTTTTTTT	TTTTTTCATT
14	ENSG00000122188|ENSG00000122188.13|ENST00000442561|ENST00000442561.7|203774682|203776372|LAX1	-	1671	1.48e-10	T	TTTTTTTTTTTTTTTTTTTT	TGAGACAGAG
36	ENSG00000185811|ENSG00000185811.19|ENST00000331340|ENST00000331340.8|50400628|50405101|IKZF1	+	3186	4.16e-10	CATTTTTGTG	CTTTTTTCTTGTTTTGTTTT	GTTTTGACTG
10	ENSG00000254726|ENSG00000254726.3|ENST00000532414|ENST00000532414.3|156072013|156076573|MEX3A	-	2154	8.31e-10	TTATAAAGAA	CTGCTTTTTTTTTTTTTTTT	TGCTATTTTT
3	ENSG00000185716|ENSG00000185716.12|ENST00000542527|ENST00000542527.7|22080881|22084654|MOSMO	-	184	2.68e-09	AAAAGGCTCT	CCTTTTTTTTTTTTTTTTTA	AATCCAAAGT
30	ENSG00000180316|ENSG00000180316.12|ENST00000388715|ENST00000388715.7|36307717|36308595|PNPLA1	-	662	3.03e-09	CACTTGTCTA	GTTTTGTTTTGTTTTTTTTC	GAGATGGGGT
11	ENSG00000205929|ENSG00000205929.11|ENST00000479548|ENST00000479548.2|32790673|32793761|C21orf62	-	1845	3.03e-09	AGTGGATTCT	TTTTTCTTTTCTTTTTTTTT	TTTTGAGATG
1	ENSG00000186532|ENSG00000186532.12|ENST00000305513|ENST00000305513.12|1779485|1781285|SMYD4	+	1782	3.03e-09	GTTTTGTTTT	GTTTTGTTTTGTTTTGTTTT
24	ENSG00000108848|ENSG00000108848.16|ENST00000505658|ENST00000505658.6|50750662|50756219|LUC7L3	+	360	3.44e-09	AAAGGTTGAA	CTGTTTTTTTTTTTCTTTTT	GGTATTAAGT
5	ENSG00000198743|ENSG00000198743.7|ENST00000381151|ENST00000381151.5|34097356|34106260|SLC5A3	-	5961	6.05e-09	CAATGTAATG	CATGTTTTTTTTTTTTTTTT	ACTTCCTTCA
34	ENSG00000198794|ENSG00000198794.12|ENST00000361900|ENST00000361900.10|75018984|75021495|SCAMP5	+	1481	9.44e-09	GGCTCTCTGG	CTTTAGTTTTGTTTTGTTTT	CCAAATCAAG
35	ENSG00000177463|ENSG00000177463.15|ENST00000617312|ENST00000617312.4|15043009|15049273|NR2C2	-	269	1.05e-08	ATTATAAAAC	CTTTTTTTTTGTTTTTTGCC	CTTTGAGAAT
33	ENSG00000187210|ENSG00000187210.14|ENST00000376730|ENST00000376730.5|76503669|76507416|GCNT1	+	1247	3.48e-08	TGGGACAGAT	TTTTTTTTTTGTTTTTGGTA	TCATTCACAG
23	ENSG00000204160|ENSG00000204160.12|ENST00000374142|ENST00000374142.9|26853844|26857604|ZDHHC18	+	1884	1.1e-07	AGTTGCTTTG	CTTTGGTTTGGTTTTTGTTT	GCTTTTCCTT
28	ENSG00000164294|ENSG00000164294.14|ENST00000503787|ENST00000503787.6|55164219|55167297|GPX8	-	2834	1.65e-07	ATGCCTGATA	TTTTTCTTTTTCTTTTTCTC	TCTTTTTTGA
17	ENSG00000196693|ENSG00000196693.15|ENST00000613419|ENST00000613419.4|42589107|42592612|ZNF33B	-	2812	1.93e-07	AATTTATGTG	CATTTTATTTCCTTTTTTTT	TGGTATCACT
20	ENSG00000235750|ENSG00000235750.10|ENST00000423313|ENST00000423313.6|175156986|175160713|KIAA0040	-	3129	4.36e-07	TTTAAATAAA	TTTTTCTTTTGTGTGTGTTT	GAATTTTACA
13	ENSG00000100034|ENSG00000100034.14|ENST00000263212|ENST00000263212.10|21919425|21923091|PPM1F	+	675	4.36e-07	CATGTGTCTT	TTGTTGGTGTGTTTGTTTTT	TTCCAGGGAG
8	ENSG00000117461|ENSG00000117461.15|ENST00000262741|ENST00000262741.10|46040140|46043672|PIK3R3	+	1832	4.68e-07	AAGGGAAGTG	CTTCTCTTTGGCTTTTTCTT	GGTTACACTG
32	ENSG00000124641|ENSG00000124641.16|ENST00000265350|ENST00000265350.9|41905354|41907071|MED20	+	1636	6.16e-07	TGTTCTCACC	CCGTTTTTGTTATTTTGTTT	CTGGTTTTTT
18	ENSG00000089280|ENSG00000089280.19|ENST00000566605|ENST00000566605.5|31190040|31190141|FUS	-	106	7.04e-07	ATGGGCTGTC	CCGTTTTCTTGTTTGTCTTA	ATAATACCAA
22	ENSG00000130520|ENSG00000130520.11|ENST00000593829|ENST00000593829.6|18306236|18307463|LSM4	-	530	8.56e-07	GATGTGCAGT	GTGTAGTTTTATTTGTTTTT	ATTTCCATAA
27	ENSG00000090565|ENSG00000090565.17|ENST00000262305|ENST00000262305.9|520840|523011|RAB11FIP3	-	432	1.25e-06	CTGGAGGGAC	CTGTTTTCTTCCTTTCTTCC	CAACAGGGCT
15	ENSG00000133069|ENSG00000133069.17|ENST00000329800|ENST00000329800.7|205272125|205273343|TMCC2	+	1023	1.59e-06	TGTGGAGGAG	GTTGTTGCTTTATTTTTTTA	AGGCTCTGGA
21	ENSG00000099381|ENSG00000099381.18|ENST00000262519|ENST00000262519.14|30984024|30984664|SETD1A	+	316	2e-06	GGGGGCTACA	CAGTCCTCTTGCTTTGTGTT	AATGGGGACT
29	ENSG00000213578|ENSG00000213578.6|ENST00000395018|ENST00000395018.6|74830355|74831802|CPLX3	-	1233	2.5e-06	TGCAGTTGCC	CTTCCTTCTTTCTTTTTGCA	CATCTTCCGT
31	ENSG00000067191|ENSG00000067191.16|ENST00000622445|ENST00000622445.4|39177984|39178079|CACNB1	+	1258	4.23e-06	TTGCTCAAAG	CTTGGGGTTTCTTTGGTGTT	ACCATCCCAG
17	ENSG00000196693|ENSG00000196693.15|ENST00000613419|ENST00000613419.4|42589107|42592612|ZNF33B	+	2134	1.11e-11	TCACTTGAAC	CTGGGAGGTGGAGGTTGCAG	TGAGCCAAGA
14	ENSG00000122188|ENSG00000122188.13|ENST00000442561|ENST00000442561.7|203774682|203776372|LAX1	+	636	1.11e-11	TCGCTTGAAC	CCGGGAGGTGGAGGTTGCAG	CAAGCCGAGA
33	ENSG00000187210|ENSG00000187210.14|ENST00000376730|ENST00000376730.5|76503669|76507416|GCNT1	+	2791	4.04e-11	TCTCTTGAGC	CCAGGAGGCGGAGGTTGCAG	TGAGCTGAGA
1	ENSG00000186532|ENSG00000186532.12|ENST00000305513|ENST00000305513.12|1779485|1781285|SMYD4	+	272	4.04e-11	TCTCTTGAAC	CCAGGAGGCGGAGGTTGCAG	TGAGCCGAGA
30	ENSG00000180316|ENSG00000180316.12|ENST00000388715|ENST00000388715.7|36307717|36308595|PNPLA1	+	584	2.26e-10	TCGCTTGAAC	CCAGGAGGCAGAGGTTGCAG	TGCACCAAGA
4	ENSG00000112339|ENSG00000112339.15|ENST00000367837|ENST00000367837.10|134960378|134965278|HBS1L	+	1769	7.1e-10	TCACTTGAGC	CCAGGAGGTCGAGGCTGCAG	TGAGCCATGA
37	ENSG00000122515|ENSG00000122515.15|ENST00000309315|ENST00000309315.9|44767624|44769881|ZMIZ2	+	1728	2.85e-09	CCAGAGGCTG	CAGGGAGGAGGAGGAGGGAG	GTATCTGGTG
34	ENSG00000198794|ENSG00000198794.12|ENST00000361900|ENST00000361900.10|75018984|75021495|SCAMP5	-	570	2.34e-08	GGGAACAGAT	GAGGGAGGAGGAGGCTGAAG	GAGGCGAGGC
36	ENSG00000185811|ENSG00000185811.19|ENST00000331340|ENST00000331340.8|50400628|50405101|IKZF1	+	555	7e-08	CTACATGCAT	CTAGGGCGGAGAGGCTGCAC	TTGTGAGAGA
27	ENSG00000090565|ENSG00000090565.17|ENST00000262305|ENST00000262305.9|520840|523011|RAB11FIP3	+	165	8.44e-08	CCGGGGCTGC	CAAAGGGGCAGAGGGTGGTG	GAGAGGAGAG
15	ENSG00000133069|ENSG00000133069.17|ENST00000329800|ENST00000329800.7|205272125|205273343|TMCC2	-	560	1.02e-07	ATCAGCTCTA	CAGGGAGGAGGGGTGGGGTG	GGGATGCTGA
23	ENSG00000204160|ENSG00000204160.12|ENST00000374142|ENST00000374142.9|26853844|26857604|ZDHHC18	-	1574	1.33e-07	CTTGAAGGGC	CAAGGAGGGGGATGGTGGAA	CAATATCTAT
12	ENSG00000100979|ENSG00000100979.15|ENST00000354050|ENST00000354050.8|45898621|45898940|PLTP	-	82	1.45e-07	CTCTGTGGCA	CTGGGGGTTAGAGGGGGCAC	TACAGGCTAT
25	ENSG00000130700|ENSG00000130700.7|ENST00000252997|ENST00000252997.3|62463497|62464835|GATA5	-	93	1.87e-07	GACCCAGTCT	CTGGGTTGGGGGGCCTGCTG	GTCTCTGCTG
19	ENSG00000109339|ENSG00000109339.24|ENST00000642060|ENST00000642060.1|86101052|86101217|MAPK10	-	3240	2.22e-07	GGCAGCACCA	CTGGCATGGCGATGGTGCAG	GTGGGTGCAG
10	ENSG00000254726|ENSG00000254726.3|ENST00000532414|ENST00000532414.3|156072013|156076573|MEX3A	+	132	2.41e-07	GGGAAGGGGG	GAGGGAGGCAGTGGTGGCTG	GAGGGTGCGC
26	ENSG00000171532|ENSG00000171532.5|ENST00000302584|ENST00000302584.5|39603768|39605450|NEUROD2	-	324	3.08e-07	CTTGGGCCTG	CAGGGAGGAGGGGGAGGAGG	AAACCTCAGC
16	ENSG00000006025|ENSG00000006025.12|ENST00000579728|ENST00000579728.5|47813587|47813819|OSBPL7	-	471	3.34e-07	TCCCCCAGGA	CAGGGTTGAAGGGCTTGCAG	CCGGCTCGGT
2	ENSG00000003436|ENSG00000003436.16|ENST00000233156|ENST00000233156.9|187464230|187466935|TFPI	-	599	3.34e-07	CAATCCAAAT	CAGGCAGGCACATGATGCAG	AGTTGACTGT
22	ENSG00000130520|ENSG00000130520.11|ENST00000593829|ENST00000593829.6|18306236|18307463|LSM4	+	386	3.61e-07	GCTGTTCATG	CTGGGACTGACAGCCTGCAG	GGTTTCCTTG
18	ENSG00000089280|ENSG00000089280.19|ENST00000566605|ENST00000566605.5|31190040|31190141|FUS	+	655	3.61e-07	GTGGAGGCTT	CCGAGGGGGCCGGGGTGGTG	GGGACAGAGG
21	ENSG00000099381|ENSG00000099381.18|ENST00000262519|ENST00000262519.14|30984024|30984664|SETD1A	-	58	3.91e-07	GCTGAGCCCA	CTAAGGCTGGGGGGGTGCTG	GGAGCTCAGG
13	ENSG00000100034|ENSG00000100034.14|ENST00000263212|ENST00000263212.10|21919425|21923091|PPM1F	-	2630	3.91e-07	GAAGGTCGCC	CCGGAGGTTGGAGGCTGAAG	ACACCTGGTG
35	ENSG00000177463|ENSG00000177463.15|ENST00000617312|ENST00000617312.4|15043009|15049273|NR2C2	+	2212	6.17e-07	TTGAGAGTGA	CCATGAGGGCCATGTTGCAG	TTCCCTGGGA
20	ENSG00000235750|ENSG00000235750.10|ENST00000423313|ENST00000423313.6|175156986|175160713|KIAA0040	+	2200	6.17e-07	GAATGGATGG	CTGGGGAGAGGTGGAGGCTG	ACAGCTGAGA
29	ENSG00000213578|ENSG00000213578.6|ENST00000395018|ENST00000395018.6|74830355|74831802|CPLX3	-	421	9.51e-07	CTCAGAGTTT	CTGAGTGGTGGTGTCTGGAG	GGGCTGGACA
6	ENSG00000144893|ENSG00000144893.12|ENST00000474524|ENST00000474524.5|151432805|151437072|MED12L	-	2868	2.55e-06	TTATCTAAAT	CTAGGGGTGGGGTTTTCCAG	TGTAATTTCT
11	ENSG00000205929|ENSG00000205929.11|ENST00000479548|ENST00000479548.2|32790673|32793761|C21orf62	-	1798	8.08e-13	GCTCTTGTTG	CCCAGGCTGGAGTGCAGTGG	CGCAATCTTG
2	ENSG00000003436|ENSG00000003436.16|ENST00000233156|ENST00000233156.9|187464230|187466935|TFPI	+	1494	8.08e-13	CACTCTGTCA	CCCAGGCTGGAGTGCAGTGG	TGCAATCACA
1	ENSG00000186532|ENSG00000186532.12|ENST00000305513|ENST00000305513.12|1779485|1781285|SMYD4	-	605	8.08e-13	GGCTCTGTCA	CCCAGGCTGGAGTGCAGTGG	CGCGATCTCG
28	ENSG00000164294|ENSG00000164294.14|ENST00000503787|ENST00000503787.6|55164219|55167297|GPX8	-	2770	1.92e-10	CGCTCTGTTG	CCCAGGTTGGAGTGCAGTGG	TGCAATCTTG
17	ENSG00000196693|ENSG00000196693.15|ENST00000613419|ENST00000613419.4|42589107|42592612|ZNF33B	-	2169	1.07e-09	CACTCTGTCA	CCCAGGCTGGAGTACAGTGG	CACAATCTTG
33	ENSG00000187210|ENSG00000187210.14|ENST00000376730|ENST00000376730.5|76503669|76507416|GCNT1	-	2824	1.48e-09	CACTCTGTCA	CCCAGGCTGGTGTGGTGGTG	GCATCTCAGC
4	ENSG00000112339|ENSG00000112339.15|ENST00000367837|ENST00000367837.10|134960378|134965278|HBS1L	-	1804	2.32e-09	TGCTCTGTCA	CCCAGGCTGGACTGCAGTGA	TGTGATCATG
22	ENSG00000130520|ENSG00000130520.11|ENST00000593829|ENST00000593829.6|18306236|18307463|LSM4	-	868	2.7e-09	GTCCAGGCCA	CCCAGGAGGGGGTGATGGGG	ACCATGCGTG
14	ENSG00000122188|ENSG00000122188.13|ENST00000442561|ENST00000442561.7|203774682|203776372|LAX1	-	671	7.17e-09	TCGCTCTGTC	ACCAGGCTGGAGTACAGTGG	CACAATCTCG
29	ENSG00000213578|ENSG00000213578.6|ENST00000395018|ENST00000395018.6|74830355|74831802|CPLX3	-	211	1.99e-08	GGGAGGCCTC	CACAGGCTGAGCTGGTGGGG	AGGGTCCTGA
30	ENSG00000180316|ENSG00000180316.12|ENST00000388715|ENST00000388715.7|36307717|36308595|PNPLA1	-	619	2.25e-08	GCTCTTGTTG	CCCGGGCTGGAGTGCAATGG	CGCAGTCTTG
18	ENSG00000089280|ENSG00000089280.19|ENST00000566605|ENST00000566605.5|31190040|31190141|FUS	+	535	6.37e-08	AACCAGATGG	CCCAGGAGGGGGACCAGGTG	GCTCTCACAT
27	ENSG00000090565|ENSG00000090565.17|ENST00000262305|ENST00000262305.9|520840|523011|RAB11FIP3	-	1754	8.82e-08	AAGCTGCAGA	GCCAGGCAGGTCTGCTGGGT	TCTGAGCTCA
13	ENSG00000100034|ENSG00000100034.14|ENST00000263212|ENST00000263212.10|21919425|21923091|PPM1F	-	146	9.81e-08	TTCCACAGCC	ACCAGGACGGGCTGCGGGGG	GTGTCCCGAC
8	ENSG00000117461|ENSG00000117461.15|ENST00000262741|ENST00000262741.10|46040140|46043672|PIK3R3	-	800	9.81e-08	CAGAGAAACA	GGCAGGAAGGACAGAAGGGG	TTAGTTACAG
37	ENSG00000122515|ENSG00000122515.15|ENST00000309315|ENST00000309315.9|44767624|44769881|ZMIZ2	-	2012	1.21e-07	TCACGTTTGC	AACAGGCAGGGCAGGTGGTG	CATCAGATGT
34	ENSG00000198794|ENSG00000198794.12|ENST00000361900|ENST00000361900.10|75018984|75021495|SCAMP5	+	14	1.49e-07	AGCCACGCCT	ACCAGGTGGCAGAGCTGGGG	CCATTGGGAC
23	ENSG00000204160|ENSG00000204160.12|ENST00000374142|ENST00000374142.9|26853844|26857604|ZDHHC18	-	1724	3.27e-07	GCCCAGGGCC	CTGAGGCTGGGGTGAAGCTG	TTTCTCCCAG
21	ENSG00000099381|ENSG00000099381.18|ENST00000262519|ENST00000262519.14|30984024|30984664|SETD1A	+	533	3.27e-07	GCTCAGCCAG	GCCAGGATGGCGGGGTGGGT	CCCTTTTGCT
3	ENSG00000185716|ENSG00000185716.12|ENST00000542527|ENST00000542527.7|22080881|22084654|MOSMO	+	510	4.76e-07	AGCCTTTGGC	ACCAGAATGGATTGCCGTTG	CATTACTGCA
26	ENSG00000171532|ENSG00000171532.5|ENST00000302584|ENST00000302584.5|39603768|39605450|NEUROD2	-	1292	5.21e-07	CGAGGCACAG	TCCGGGCAGGGGTGGGGCTG	CCCCCAGGTC
25	ENSG00000130700|ENSG00000130700.7|ENST00000252997|ENST00000252997.3|62463497|62464835|GATA5	+	982	6.83e-07	GTCAGGAGGC	CACAGGGAGCAGAGGAGCGG	GGCAGGCAGC
10	ENSG00000254726|ENSG00000254726.3|ENST00000532414|ENST00000532414.3|156072013|156076573|MEX3A	-	1521	8.14e-07	CAGCGGAACC	AGGAGGGTGGAGAGCTGGTG	GCAGCCCCAA
6	ENSG00000144893|ENSG00000144893.12|ENST00000474524|ENST00000474524.5|151432805|151437072|MED12L	+	787	8.14e-07	AATCCTAAAG	GCCTGAAAGAACTGCAGTGG	AATCGTCCAA
32	ENSG00000124641|ENSG00000124641.16|ENST00000265350|ENST00000265350.9|41905354|41907071|MED20	+	43	1.36e-06	AGGGGTACTC	CACAGGAGGAGCAGGTGCTG	ACTTTCAGGT
16	ENSG00000006025|ENSG00000006025.12|ENST00000579728|ENST00000579728.5|47813587|47813819|OSBPL7	-	27	1.36e-06	CTGGGCCTCC	CCCGGGCAGCTGGGCAGTGC	CCAGGGCCTG
36	ENSG00000185811|ENSG00000185811.19|ENST00000331340|ENST00000331340.8|50400628|50405101|IKZF1	+	466	1.6e-06	TCTGCAGGTG	AGCAGACAGGACAGGTGTGC	CGCCACCCAA
35	ENSG00000177463|ENSG00000177463.15|ENST00000617312|ENST00000617312.4|15043009|15049273|NR2C2	+	1110	2.38e-06	CATCATAACT	GTGAGGCTGGATTGGGGCTG	GGCAGGAGCC
31	ENSG00000067191|ENSG00000067191.16|ENST00000622445|ENST00000622445.4|39177984|39178079|CACNB1	-	2396	2.38e-06	AGACAGGGAG	GGGGGAAGGGAGGGCAGTGG	TGTCTTCTAA
20	ENSG00000235750|ENSG00000235750.10|ENST00000423313|ENST00000423313.6|175156986|175160713|KIAA0040	+	4	2.78e-06	TTA	GGCAGGAAGCAGAGGTGTTT	CCTTTCTGGG
15	ENSG00000133069|ENSG00000133069.17|ENST00000329800|ENST00000329800.7|205272125|205273343|TMCC2	+	952	5.84e-06	CAGCCCTACA	GCCGGGATGGGAGGCACGTG	GCCTCTCTTT
9	ENSG00000080546|ENSG00000080546.13|ENST00000436639|ENST00000436639.6|108986437|108987543|SESN1	+	759	6.26e-06	TCACAGGATC	CTGACACTGGAGGGCAGCTG	TCTTGTGCAT
5	ENSG00000198743|ENSG00000198743.7|ENST00000381151|ENST00000381151.5|34097356|34106260|SLC5A3	-	3048	1.4e-05	ATAATTACCC	CCAGGAAAGAATAGCTGGGG	AAGAAGAAAT
24	ENSG00000108848|ENSG00000108848.16|ENST00000505658|ENST00000505658.6|50750662|50756219|LUC7L3	+	627	1.5e-05	ACTACCATAC	CTCACACAGCGTTGGTGTTG	TGAGCGGCCC
12	ENSG00000100979|ENSG00000100979.15|ENST00000354050|ENST00000354050.8|45898621|45898940|PLTP	-	266	1.81e-05	CCGCAGCAGT	TCCTGAATGGGGTGGCCTGG	CCCCTTCTCT
19	ENSG00000109339|ENSG00000109339.24|ENST00000642060|ENST00000642060.1|86101052|86101217|MAPK10	-	573	2.45e-05	GTAGCCCATC	CCCAGGATGACCTCAGGGGC	TCTGTAATAA
7	ENSG00000005243|ENSG00000005243.10|ENST00000579263|ENST00000579263.1|48031646|48032151|COPZ2	-	345	3.28e-05	CTAAGAGCAG	GACATGTGGGGCTGGTGGGA	CTGTCTGAAG
14	ENSG00000122188|ENSG00000122188.13|ENST00000442561|ENST00000442561.7|203774682|203776372|LAX1	+	1355	6.69e-12	CTATACACAT	GGCCAGGCGCGGTGGCTCAC	ACCCGTAATC
33	ENSG00000187210|ENSG00000187210.14|ENST00000376730|ENST00000376730.5|76503669|76507416|GCNT1	+	2628	8.78e-12	AGTCAAACAT	GGCCAGGCACAGTGGCTCAC	ACCTGTAATC
4	ENSG00000112339|ENSG00000112339.15|ENST00000367837|ENST00000367837.10|134960378|134965278|HBS1L	+	1558	2.37e-11	TAGAACTCTC	GGCCGGGCGCGGTGGCTCAC	ACCTGTAATC
11	ENSG00000205929|ENSG00000205929.11|ENST00000479548|ENST00000479548.2|32790673|32793761|C21orf62	+	506	5.92e-10	TTTATAAAAT	GGTCGGGCACAGTGGCTCAC	ACCTGTAATC
27	ENSG00000090565|ENSG00000090565.17|ENST00000262305|ENST00000262305.9|520840|523011|RAB11FIP3	+	2035	1.64e-09	AAGAGTGGGG	GGCAGGGCGCAGAGGCTCAC	GCCATAATCT
1	ENSG00000186532|ENSG00000186532.12|ENST00000305513|ENST00000305513.12|1779485|1781285|SMYD4	+	365	3.21e-09	AAAAATAAGA	GGCCGGGTGCGGTGGCTCAA	GCCTGTAATC
22	ENSG00000130520|ENSG00000130520.11|ENST00000593829|ENST00000593829.6|18306236|18307463|LSM4	-	481	1.36e-08	GGAAGCGAAG	GGCCAGGGCCCGAGGCATCC	CCTGCACGGT
35	ENSG00000177463|ENSG00000177463.15|ENST00000617312|ENST00000617312.4|15043009|15049273|NR2C2	-	4979	3.59e-08	ACTACTGCTG	GGCCAGGCCCTGGCTCTCAA	GGGCCGAGTC
30	ENSG00000180316|ENSG00000180316.12|ENST00000388715|ENST00000388715.7|36307717|36308595|PNPLA1	+	379	3.99e-08	AAACTGGACA	GGCCAGGCATGGTGGCTCAT	GCCTGTAATC
34	ENSG00000198794|ENSG00000198794.12|ENST00000361900|ENST00000361900.10|75018984|75021495|SCAMP5	-	358	4.41e-08	GGGGTCCCTG	GGCCAGGGTCAGAGGGGCCA	GAGGCAAGAG
26	ENSG00000171532|ENSG00000171532.5|ENST00000302584|ENST00000302584.5|39603768|39605450|NEUROD2	-	863	4.41e-08	CCCGGGGCCG	GGCCGGGCCGCGAGGCTCAG	TGGAGCCTCC
23	ENSG00000204160|ENSG00000204160.12|ENST00000374142|ENST00000374142.9|26853844|26857604|ZDHHC18	-	3139	5.38e-08	CACACAGGCC	GGGCAGGCTGGGGGGCAGAC	CCTGTAGGCA
25	ENSG00000130700|ENSG00000130700.7|ENST00000252997|ENST00000252997.3|62463497|62464835|GATA5	-	1006	6.54e-08	ATGTGCTCCC	CGCAGGGCCCTGTGGCTGCC	TGCCCCGCTC
17	ENSG00000196693|ENSG00000196693.15|ENST00000613419|ENST00000613419.4|42589107|42592612|ZNF33B	+	2031	8.72e-08	AACCTTCCAA	GACCAGGCGCGGTGGCTAAA	AATACAAAAA
36	ENSG00000185811|ENSG00000185811.19|ENST00000331340|ENST00000331340.8|50400628|50405101|IKZF1	+	4130	1.51e-07	TTCTGTGAGT	GGCCGGGCCCAGGGCCCTCA	CAATTTCACT
21	ENSG00000099381|ENSG00000099381.18|ENST00000262519|ENST00000262519.14|30984024|30984664|SETD1A	-	143	1.81e-07	CAGAAGCTGC	CTCCAGGGACTGAGGCTCCC	TCGCTGGGCT
8	ENSG00000117461|ENSG00000117461.15|ENST00000262741|ENST00000262741.10|46040140|46043672|PIK3R3	+	1203	3.02e-07	GGGCCCTGTG	GTCCAGGGTGAGAGTCACAC	CACATTACAC
6	ENSG00000144893|ENSG00000144893.12|ENST00000474524|ENST00000474524.5|151432805|151437072|MED12L	+	2321	3.02e-07	ATGGTCACAA	GGTAAAGCCCTGTGGCAGAA	CCTGGTACTT
37	ENSG00000122515|ENSG00000122515.15|ENST00000309315|ENST00000309315.9|44767624|44769881|ZMIZ2	-	134	3.29e-07	TCCAATTCAG	GGGCAGGGCTGGCGGCAGAA	GGCTCTGGCT
16	ENSG00000006025|ENSG00000006025.12|ENST00000579728|ENST00000579728.5|47813587|47813819|OSBPL7	+	1420	3.57e-07	ACATGGGTGA	GGCCGGGCTCCCCGCCTCAC	TGCCCTTGAG
29	ENSG00000213578|ENSG00000213578.6|ENST00000395018|ENST00000395018.6|74830355|74831802|CPLX3	-	14	3.87e-07	CCCTCATGGG	GGCCCAGCCCAGTGGGTAAC	CCCGGGGAAG
10	ENSG00000254726|ENSG00000254726.3|ENST00000532414|ENST00000532414.3|156072013|156076573|MEX3A	-	3813	3.87e-07	TGGAGCAGAG	GGTCAGGGTTAGGGTCACCC	AAAGTCCCTG
13	ENSG00000100034|ENSG00000100034.14|ENST00000263212|ENST00000263212.10|21919425|21923091|PPM1F	+	2470	4.55e-07	CCCAGAGGAT	GGCCATGCCCCGTGCCTGGC	AGAGGTCTGG
20	ENSG00000235750|ENSG00000235750.10|ENST00000423313|ENST00000423313.6|175156986|175160713|KIAA0040	-	2752	6.22e-07	GCCAGTGGCA	GTTCAGGGACAGAGGCTGGA	AGGAGTGAAA
24	ENSG00000108848|ENSG00000108848.16|ENST00000505658|ENST00000505658.6|50750662|50756219|LUC7L3	+	2664	9.09e-07	GACTTATCCA	GGGAGGGTCCTGTGGCTTCA	TGTTTATGGA
15	ENSG00000133069|ENSG00000133069.17|ENST00000329800|ENST00000329800.7|205272125|205273343|TMCC2	-	703	9.79e-07	AAGGGCTTAG	GGTGAGGCTCAGGGGGGCCC	TGGGGCCTGT
5	ENSG00000198743|ENSG00000198743.7|ENST00000381151|ENST00000381151.5|34097356|34106260|SLC5A3	-	3201	1.13e-06	ACATGACCCT	GGCCAGGCTCTTTGTGCCAA	AATACAATGG
18	ENSG00000089280|ENSG00000089280.19|ENST00000566605|ENST00000566605.5|31190040|31190141|FUS	+	38	7.33e-06	CACCATCTTT	GTGCAAGGCCTGGGTGAGAA	TGTTACAATT
34	ENSG00000198794|ENSG00000198794.12|ENST00000361900|ENST00000361900.10|75018984|75021495|SCAMP5	+	1327	5.15e-11	GAGGGGAGCA	TGCCTTCCCCCACCCTGGCT	TGCTCTTGGT
10	ENSG00000254726|ENSG00000254726.3|ENST00000532414|ENST00000532414.3|156072013|156076573|MEX3A	+	4092	5.31e-10	CCAATGACTC	TGCCATCCCCCTCCCTGGCC	CTAGACCCCA
23	ENSG00000204160|ENSG00000204160.12|ENST00000374142|ENST00000374142.9|26853844|26857604|ZDHHC18	+	2935	1.31e-09	CCCTGCAGGC	CGCCTCCCTCCTCCCAGGCC	TGCTAACCCT
37	ENSG00000122515|ENSG00000122515.15|ENST00000309315|ENST00000309315.9|44767624|44769881|ZMIZ2	+	345	1.57e-09	CTTCCACCCC	TGCCTGCCCCCACCCAGCCT	GCTTCTTGTC
26	ENSG00000171532|ENSG00000171532.5|ENST00000302584|ENST00000302584.5|39603768|39605450|NEUROD2	+	1030	1.83e-09	CCAGTGCCAC	TGCCCTCCCCCGCCCCGTCC	CCGTTGTGCG
33	ENSG00000187210|ENSG00000187210.14|ENST00000376730|ENST00000376730.5|76503669|76507416|GCNT1	-	919	5.51e-09	ATACATTCCT	TTTCTCCCCCCTCCCACTCC	CCAGCCCCTC
8	ENSG00000117461|ENSG00000117461.15|ENST00000262741|ENST00000262741.10|46040140|46043672|PIK3R3	+	1481	2.9e-08	CAGGCATCTA	TTCCTGCCCCCATCATGCCC	CACACCCATC
16	ENSG00000006025|ENSG00000006025.12|ENST00000579728|ENST00000579728.5|47813587|47813819|OSBPL7	+	1818	4.21e-08	TCTCCAGCAT	CTTCTTCCCCTTCCCTGGCC	CTGCAGGGCC
36	ENSG00000185811|ENSG00000185811.19|ENST00000331340|ENST00000331340.8|50400628|50405101|IKZF1	-	654	4.77e-08	TCTAGCCCGG	CGTCTCCCTCCACCCAGGGC	AGTCTGACAG
5	ENSG00000198743|ENSG00000198743.7|ENST00000381151|ENST00000381151.5|34097356|34106260|SLC5A3	-	7334	6.07e-08	GTAATCTTCT	TCCCCTCATCCCCCCAGGCC	TGAGGTTTGA
27	ENSG00000090565|ENSG00000090565.17|ENST00000262305|ENST00000262305.9|520840|523011|RAB11FIP3	-	560	9.69e-08	CCCACCCGTC	CTTCCCCCACCACCATGTCC	GAGGTGAGGG
29	ENSG00000213578|ENSG00000213578.6|ENST00000395018|ENST00000395018.6|74830355|74831802|CPLX3	+	1197	1.22e-07	TGGGTGCCTG	TGCCTACACCCCTCCTCACC	CTAGAGACGG
35	ENSG00000177463|ENSG00000177463.15|ENST00000617312|ENST00000617312.4|15043009|15049273|NR2C2	-	4374	2.89e-07	TAAGATAAAC	TGTCTTCCAGCTTCCTGGCT	CTTGTCCGAA
20	ENSG00000235750|ENSG00000235750.10|ENST00000423313|ENST00000423313.6|175156986|175160713|KIAA0040	-	3022	7.09e-07	TTTTTCTACC	TTTCTCCCTCCCTGCTCCCC	CCAAGAAAAA
14	ENSG00000122188|ENSG00000122188.13|ENST00000442561|ENST00000442561.7|203774682|203776372|LAX1	-	392	7.79e-07	AAATGGAAAT	TGCCCACCCCACTCCACTCC	AACTTCTTCC
18	ENSG00000089280|ENSG00000089280.19|ENST00000566605|ENST00000566605.5|31190040|31190141|FUS	-	413	8.56e-07	AGCTCGCTGC	TGTCCTCCACCGCCACCACC	TCCACTGGGA
1	ENSG00000186532|ENSG00000186532.12|ENST00000305513|ENST00000305513.12|1779485|1781285|SMYD4	-	203	9.41e-07	GGATTACAGG	TGCCCACCACCACGCCTGGC	TAGTTTTTTG
25	ENSG00000130700|ENSG00000130700.7|ENST00000252997|ENST00000252997.3|62463497|62464835|GATA5	-	428	1.48e-06	GCTCCCCTCA	TTCCTCTCCCCTGCTTGGCC	TCAGGTGCTT
24	ENSG00000108848|ENSG00000108848.16|ENST00000505658|ENST00000505658.6|50750662|50756219|LUC7L3	-	4641	1.48e-06	ATGTTTATAT	TTCCTCCCACCTCCCATCTC	CCCACAAAGA
32	ENSG00000124641|ENSG00000124641.16|ENST00000265350|ENST00000265350.9|41905354|41907071|MED20	+	1348	1.93e-06	TTGGTCATAT	TGCCTGCCTACCCCATGCCT	GCTGCAGAAA
12	ENSG00000100979|ENSG00000100979.15|ENST00000354050|ENST00000354050.8|45898621|45898940|PLTP	+	171	2.5e-06	AATTACAGTC	CGTCCACCACCTCCCTGTGG	GCTGTCCTGA
17	ENSG00000196693|ENSG00000196693.15|ENST00000613419|ENST00000613419.4|42589107|42592612|ZNF33B	-	2065	2.96e-06	GGACTATACA	CGCATGCCACCACGCCCGGC	TAACTTTTTG
6	ENSG00000144893|ENSG00000144893.12|ENST00000474524|ENST00000474524.5|151432805|151437072|MED12L	+	2542	3.21e-06	TGTCAGTCAT	TGCATTTACCCTTCTTGGCC	TGGAAGTAGA
15	ENSG00000133069|ENSG00000133069.17|ENST00000329800|ENST00000329800.7|205272125|205273343|TMCC2	+	831	3.49e-06	TACCAGGAGA	GGTCCTGCCCCATCCTCTCT	CTGAAGCCAG
19	ENSG00000109339|ENSG00000109339.24|ENST00000642060|ENST00000642060.1|86101052|86101217|MAPK10	+	1683	3.79e-06	CTCTATCTTG	CATCTACCTGCTCCTTGGCC	TAGTCAGATG
3	ENSG00000185716|ENSG00000185716.12|ENST00000542527|ENST00000542527.7|22080881|22084654|MOSMO	-	1555	4.45e-06	TTAGCTCCAC	TGCCATGAAACACCCTGTCC	CACATTTCAA
9	ENSG00000080546|ENSG00000080546.13|ENST00000436639|ENST00000436639.6|108986437|108987543|SESN1	-	46	4.82e-06	TGGGGCTTAG	TACCTTCCCCCTTGTAGACT	ATATCTGCTG
22	ENSG00000130520|ENSG00000130520.11|ENST00000593829|ENST00000593829.6|18306236|18307463|LSM4	+	758	6.1e-06	CTCTTGAGAG	TCCCCGGCGCCCCCCACACC	AGGTTGTCCT
30	ENSG00000180316|ENSG00000180316.12|ENST00000388715|ENST00000388715.7|36307717|36308595|PNPLA1	-	90	8.27e-06	AGCCCAATCT	CCCACTGCACCCCCTACTCC	CTTACACTCT
21	ENSG00000099381|ENSG00000099381.18|ENST00000262519|ENST00000262519.14|30984024|30984664|SETD1A	-	5	9.59e-06	TAAATAGGGG	TGTGGGCACCCATCCTGCCC	CACC
4	ENSG00000112339|ENSG00000112339.15|ENST00000367837|ENST00000367837.10|134960378|134965278|HBS1L	-	3334	1.7e-05	GCCGCAGAAT	TTTCTACCATCACCTACCCT	CCAATCTTAA
28	ENSG00000164294|ENSG00000164294.14|ENST00000503787|ENST00000503787.6|55164219|55167297|GPX8	+	1868	1.82e-05	TCTTGCCTTG	TATCCTCACCTACGCCTTCC	ATGAACTCAT
2	ENSG00000003436|ENSG00000003436.16|ENST00000233156|ENST00000233156.9|187464230|187466935|TFPI	+	1766	1.95e-05	AGAAATTTAG	TACATTCCTCCACCATTTCA	AAATGCTCCC
7	ENSG00000005243|ENSG00000005243.10|ENST00000579263|ENST00000579263.1|48031646|48032151|COPZ2	+	127	2.09e-05	TCCCAGGGAT	CCCATTCCCCTAGCCCTTCC	CCTTACTAGC
